# Supplementary material for: (η5-Cyclo­penta­dien­yl){[3-(2,2-dicyano­ethen­yl)bicyclo­[2.2.1]hepta-2,5-dien-2-yl]ethyn­yl}(triphenyl­phosphine)nickel(II)
Source: Acta Crystallogr Sect E Struct Rep Online. 2008 Jan 25;64(Pt 2):m411. doi: 10.1107/S1600536808002328 (PMC2960392; doi:10.1107/S1600536808002328)
Supplement: Supplementary file 1 [file e-64-0m411-sup1.cif]

##############################################################################
###                                                                        ###
###        Electronic paper (Acta Crystallographica Section E)             ###
###                                                                        ###
##############################################################################
#                                                                            #
# This CIF contains the data in a paper accepted for publication in Acta     #
# Crystallographica Section E. It conforms to the requirements of Notes      #
# for Authors for Section E, and has been peer reviewed under the auspices   #
# of the IUCr Commission on Journals.                                        #
#                                                                            #
# Full details of the Crystallographic Information File format               #
# are given in the paper "The Crystallographic Information File (CIF):       #
# a New Standard Archive File for Crystallography" by S. R. Hall, F. H.      #
# Allen and I. D. Brown [Acta Cryst. (1991), A47, 655-685].                  #
#                                                                            #
# The current version of the core CIF dictionary is obtainable from          #
# ftp://ftp.iucr.org/pub/cif_core.dic. The current version number is 2.1.    #
#                                                                            #
# Software is freely available for graphical display of the structure(s) in  #
# this CIF.  For information consult the CIF home page http://www.iucr.org/  #
# cif/home.html                                                              #
#                                                                            #
##############################################################################
                                             
data_global
_audit_creation_method
            'from NRCVAX CIF routine and SHELXL97 with Word-Perfect Macro PREP8'
_journal_date_recd_electronic     2008-01-18
_journal_date_accepted     2008-01-22
_journal_name_full     'Acta Crystallographica, Section E'
_journal_year     2008
_journal_volume     64
_journal_issue      2
_journal_page_first     m411
_journal_page_last     m411
_journal_paper_category     QM
_journal_coeditor_code     LH2592
_publ_contact_author_name
;
Dr. John F. Gallagher
;
_publ_contact_author_address
;
School of Chemical Sciences,
Dublin City University, Dublin 9, Ireland
;
_publ_contact_author_email     john.gallagher@dcu.ie
_publ_contact_author_fax     '353 1 7005503'
_publ_contact_author_phone     '353 1 7005114'
_publ_section_title
;\
(\h^5^-Cyclopentadienyl){[3-(2,2-dicyanoethenyl)bicyclo[2.2.1]hepta-2,5-dien-2-\
yl]ethynyl}(triphenylphosphine)nickel(II)
;
loop_
    _publ_author_name
    _publ_author_address
    'Gallagher, John F.'
;    School of Chemical Sciences,
     Dublin City University, Dublin 9, Ireland
;
    'Butler, Peter'
;    Department of Chemistry,
     University College Dublin, Belfield, Dublin 4, Ireland
;
    'Manning, A.R.'
;    Department of Chemistry,
     University College Dublin, Belfield, Dublin 4, Ireland
;
data_I
_chemical_name_systematic
;
(\h^5^-Cyclopentadienyl){[3-(2,2-dicyanoethenyl)bicyclo[2.2.1]hepta-2,5-
dien-2-yl]ethynyl}(triphenylphosphine)nickel(II)
;
_chemical_name_common     ?
_chemical_formula_moiety     'C36 H27 N2 Ni P'
_chemical_formula_sum     'C36 H27 N2 Ni P'
_chemical_formula_structural     'C36 H27 N2 Ni P'
_chemical_formula_analytical     ?
_chemical_formula_iupac     '[Ni (C5 H5) (C13 H7 N2) (C18 H15 P)]'
_chemical_formula_weight     577.28
_symmetry_cell_setting     Triclinic
_symmetry_space_group_name_H-M     'P -1'
_symmetry_space_group_name_Hall     '-P 1'
loop_
    _symmetry_equiv_pos_as_xyz
    'x, y, z'
    '-x, -y, -z'
_cell_length_a     10.7972(16)
_cell_length_b     11.8155(14)
_cell_length_c     12.1248(14)
_cell_angle_alpha     73.169(5)
_cell_angle_beta     78.153(9)
_cell_angle_gamma     78.586(9)
_cell_volume     1433.1(3)
_cell_formula_units_Z     2
_cell_measurement_reflns_used     40
_cell_measurement_theta_min     3.6
_cell_measurement_theta_max     14.90
_cell_measurement_temperature     296.0(10)
_cell_special_details
; ?
;
_exptl_crystal_description     block
_exptl_crystal_colour     green
_exptl_crystal_size_max     0.50
_exptl_crystal_size_mid     0.40
_exptl_crystal_size_min     0.30
_exptl_crystal_size_rad     ?
_exptl_crystal_density_diffrn     1.338
_exptl_crystal_density_meas     ?
_exptl_crystal_density_method     ?
_exptl_crystal_F_000     600
_exptl_absorpt_coefficient_mu     0.761
_exptl_absorpt_correction_type     'psi-scan'
_exptl_absorpt_process_details     '(North <i>et al.</i>,  1968)'
_exptl_absorpt_correction_T_min     0.716
_exptl_absorpt_correction_T_max     0.883
_exptl_special_details
; ?
;
_diffrn_ambient_temperature     296.0(10)
_diffrn_radiation_type     'Molybdenum K\a'
_diffrn_radiation_wavelength     0.71073
_diffrn_radiation_source     'X-ray tube'
_diffrn_radiation_monochromator     graphite
_diffrn_measurement_device     'Bruker P4'
_diffrn_measurement_method     '\w'
_diffrn_reflns_number     7832
_diffrn_reflns_av_R_equivalents     0.029
_diffrn_reflns_av_sigmaI/netI     0.057
_diffrn_reflns_theta_min     1.95
_diffrn_reflns_theta_max     28.0
_diffrn_reflns_theta_full     28.00
_diffrn_measured_fraction_theta_max     0.982
_diffrn_measured_fraction_theta_full     0.982
_diffrn_reflns_limit_h_min     -1
_diffrn_reflns_limit_h_max     14
_diffrn_reflns_limit_k_min     -14
_diffrn_reflns_limit_k_max     15
_diffrn_reflns_limit_l_min     -15
_diffrn_reflns_limit_l_max     16
_diffrn_standards_number     3
_diffrn_standards_interval_count     197
_diffrn_standards_decay_%     '5'
loop_
    _diffrn_standard_refln_index_h
    _diffrn_standard_refln_index_k
    _diffrn_standard_refln_index_l
    2 2 4
    4 0 0
    0 -7 -2
_reflns_number_total     6787
_reflns_number_gt     4533
_reflns_threshold_expression     I>2\s(I)
_refine_ls_structure_factor_coef     Fsqd
_refine_ls_matrix_type     full
_refine_ls_R_factor_all     0.0854
_refine_ls_R_factor_gt     0.0467
_refine_ls_wR_factor_gt     0.0932
_refine_ls_wR_factor_ref     0.1078
_refine_ls_goodness_of_fit_ref     1.007
_refine_ls_restrained_S_all     1.003
_refine_ls_number_reflns     6787
_refine_ls_number_parameters     407
_refine_ls_number_restraints     94
_refine_ls_hydrogen_treatment     constr
_refine_ls_weighting_scheme     calc
_refine_ls_weighting_details
              'w=1/[\s^2^(Fo^2^)+(0.0422P)^2^+0.2761P] where P=(Fo^2^+2Fc^2^)/3'
_atom_sites_solution_hydrogens     geom
_atom_sites_solution_primary     direct
_atom_sites_solution_secondary     difmap
_refine_ls_shift/su_max     0.001
_refine_ls_shift/su_mean     0.000
_refine_diff_density_max     0.33
_refine_diff_density_min     -0.25
_refine_ls_extinction_method     none
_refine_ls_extinction_coef     ?
loop_
    _atom_type_symbol
    _atom_type_description
    _atom_type_scat_dispersion_real
    _atom_type_scat_dispersion_imag
    _atom_type_scat_source
    'C' 'C' 0.0033 0.0016
                         'International Tables Vol C Tables 4.2.6.8 and 6.1.1.4'
    'H' 'H' 0.0000 0.0000
                         'International Tables Vol C Tables 4.2.6.8 and 6.1.1.4'
    'N' 'N' 0.0061 0.0033
                         'International Tables Vol C Tables 4.2.6.8 and 6.1.1.4'
    'P' 'P' 0.1023 0.0942
                         'International Tables Vol C Tables 4.2.6.8 and 6.1.1.4'
    'Ni' 'Ni' 0.3393 1.1124
                         'International Tables Vol C Tables 4.2.6.8 and 6.1.1.4'
_computing_data_collection     'XSCANS (Bruker, 1996)'
_computing_cell_refinement     'XSCANS (Bruker, 1996)'
_computing_data_reduction     'XSCANS (Bruker, 1996)'
_computing_structure_solution     'SHELXS97 (Sheldrick, 2008)'
_computing_structure_refinement     'SHELXL97 (Sheldrick, 2008)'
_computing_molecular_graphics     'PLATON (Spek, 2003)'
_computing_publication_material
                         'SHELXL97 (Sheldrick, 2008) and PREP8 (Ferguson, 1998)'
loop_
    _atom_site_type_symbol
    _atom_site_label
    _atom_site_fract_x
    _atom_site_fract_y
    _atom_site_fract_z
    _atom_site_U_iso_or_equiv
    _atom_site_adp_type
    _atom_site_calc_flag
    _atom_site_refinement_flags
    _atom_site_occupancy
    _atom_site_disorder_assembly
    _atom_site_disorder_group
    Ni Ni1 0.27893(3) 0.93823(3) 0.16592(3) 0.04182(11) Uani d . 1 . .
    P P1 0.25181(6) 0.75680(6) 0.25072(6) 0.03890(16) Uani d . 1 . .
    C C7 0.3069(4) 0.8014(3) 0.7760(3) 0.0742(10) Uani d . 1 . .
    N N7 0.2068(4) 0.8081(4) 0.8281(3) 0.1087(13) Uani d . 1 . .
    C C8 0.5323(3) 0.7390(3) 0.7788(3) 0.0656(9) Uani d . 1 . .
    N N8 0.6099(3) 0.6948(3) 0.8358(3) 0.0900(10) Uani d . 1 . .
    C C11 0.3133(4) 1.0983(3) 0.0448(3) 0.0775(11) Uani d . 1 . .
    C C12 0.1960(4) 1.1199(3) 0.1177(3) 0.0754(10) Uani d . 1 . .
    C C13 0.1155(3) 1.0515(3) 0.1036(3) 0.0673(9) Uani d . 1 . .
    C C14 0.1824(3) 0.9861(3) 0.0235(3) 0.0630(9) Uani d . 1 . .
    C C15 0.3020(3) 1.0210(3) -0.0173(3) 0.0713(10) Uani d . 1 . .
    C C21 0.1743(2) 0.7343(2) 0.4027(2) 0.0411(6) Uani d . 1 . .
    C C22 0.1526(3) 0.8261(3) 0.4567(2) 0.0525(7) Uani d . 1 . .
    C C23 0.0924(3) 0.8097(3) 0.5709(3) 0.0641(8) Uani d . 1 . .
    C C24 0.0546(3) 0.7015(3) 0.6334(3) 0.0654(9) Uani d . 1 . .
    C C25 0.0729(3) 0.6103(3) 0.5809(3) 0.0628(8) Uani d . 1 . .
    C C26 0.1314(3) 0.6267(3) 0.4661(2) 0.0538(7) Uani d . 1 . .
    C C31 0.1525(2) 0.6869(2) 0.1912(2) 0.0404(6) Uani d . 1 . .
    C C32 0.0282(3) 0.7414(3) 0.1783(2) 0.0510(7) Uani d . 1 . .
    C C33 -0.0502(3) 0.6905(3) 0.1360(3) 0.0564(8) Uani d . 1 . .
    C C34 -0.0066(3) 0.5840(3) 0.1077(3) 0.0621(8) Uani d . 1 . .
    C C35 0.1157(3) 0.5280(3) 0.1206(3) 0.0638(8) Uani d . 1 . .
    C C36 0.1958(3) 0.5797(3) 0.1611(2) 0.0537(7) Uani d . 1 . .
    C C41 0.4038(2) 0.6565(2) 0.2487(2) 0.0416(6) Uani d . 1 . .
    C C42 0.4416(3) 0.5703(3) 0.3439(3) 0.0588(8) Uani d . 1 . .
    C C43 0.5589(3) 0.4972(3) 0.3331(3) 0.0739(10) Uani d . 1 . .
    C C44 0.6380(3) 0.5098(3) 0.2283(3) 0.0677(9) Uani d . 1 . .
    C C45 0.6005(3) 0.5934(3) 0.1337(3) 0.0832(12) Uani d . 1 . .
    C C46 0.4849(3) 0.6665(3) 0.1434(3) 0.0703(10) Uani d . 1 . .
    C C1 0.3981(2) 0.9205(2) 0.2607(2) 0.0437(6) Uani d . 1 . .
    C C2 0.4765(3) 0.8968(2) 0.3259(2) 0.0474(6) Uani d . 1 A .
    C C3 0.5745(2) 0.8557(3) 0.3944(2) 0.0521(7) Uani d D 1 . .
    C C4 0.5668(3) 0.8212(3) 0.5134(3) 0.0717(10) Uani d D 1 A .
    C C5 0.4523(3) 0.8275(3) 0.5920(3) 0.0650(9) Uani d . 1 . .
    C C6 0.4332(3) 0.7919(3) 0.7104(3) 0.0607(8) Uani d . 1 A .
    C C51A 0.7154(7) 0.8267(12) 0.3422(11) 0.055(3) Uani d PDU 0.636(10) A -1
    C C52A 0.7821(10) 0.9071(9) 0.3796(7) 0.067(2) Uani d PDU 0.636(10) A -1
    C C53A 0.7758(7) 0.8686(6) 0.4953(7) 0.067(2) Uani d PDU 0.636(10) A -1
    C C55A 0.7544(17) 0.7069(12) 0.4307(8) 0.055(2) Uani d PDU 0.636(10) A -1
    C C54A 0.7055(5) 0.7614(7) 0.5348(6) 0.0548(19) Uani d PDU 0.636(10) A -1
    C C51B 0.7190(9) 0.841(2) 0.3499(18) 0.055(6) Uani d PDU 0.364(10) A -2
    C C52B 0.754(3) 0.709(2) 0.4038(14) 0.070(6) Uani d PDU 0.364(10) A -2
    C C53B 0.7446(10) 0.6940(10) 0.5189(12) 0.065(3) Uani d PDU 0.364(10) A -2
    C C55B 0.7770(16) 0.8884(15) 0.4301(11) 0.056(4) Uani d PDU 0.364(10) A -2
    C C54B 0.7028(9) 0.8154(11) 0.5398(10) 0.064(4) Uani d PDU 0.364(10) A -2
    H H11 0.3866 1.1310 0.0395 0.093 Uiso calc R 1 . .
    H H12 0.1772 1.1712 0.1663 0.090 Uiso calc R 1 . .
    H H13 0.0312 1.0485 0.1404 0.081 Uiso calc R 1 . .
    H H14 0.1513 0.9291 0.0017 0.076 Uiso calc R 1 . .
    H H15 0.3630 0.9968 -0.0755 0.086 Uiso calc R 1 . .
    H H22 0.1787 0.8994 0.4158 0.063 Uiso calc R 1 . .
    H H23 0.0772 0.8724 0.6060 0.077 Uiso calc R 1 . .
    H H24 0.0166 0.6905 0.7112 0.078 Uiso calc R 1 . .
    H H25 0.0462 0.5375 0.6224 0.075 Uiso calc R 1 . .
    H H26 0.1424 0.5648 0.4304 0.065 Uiso calc R 1 . .
    H H32 -0.0026 0.8131 0.1986 0.061 Uiso calc R 1 . .
    H H33 -0.1328 0.7286 0.1267 0.068 Uiso calc R 1 . .
    H H34 -0.0599 0.5495 0.0798 0.074 Uiso calc R 1 . .
    H H35 0.1448 0.4552 0.1021 0.077 Uiso calc R 1 . .
    H H36 0.2791 0.5423 0.1681 0.064 Uiso calc R 1 . .
    H H42 0.3886 0.5607 0.4159 0.071 Uiso calc R 1 . .
    H H43 0.5838 0.4390 0.3980 0.089 Uiso calc R 1 . .
    H H44 0.7170 0.4615 0.2220 0.081 Uiso calc R 1 . .
    H H45 0.6533 0.6015 0.0617 0.100 Uiso calc R 1 . .
    H H46 0.4607 0.7238 0.0776 0.084 Uiso calc R 1 . .
    H H5 0.3790 0.8608 0.5582 0.078 Uiso calc R 1 A .
    H H51A 0.7338 0.8274 0.2595 0.066 Uiso calc PR 0.636(10) A -1
    H H52A 0.8206 0.9716 0.3310 0.081 Uiso calc PR 0.636(10) A -1
    H H53A 0.8084 0.9013 0.5425 0.080 Uiso calc PR 0.636(10) A -1
    H H55A 0.7084 0.6438 0.4318 0.066 Uiso calc PR 0.636(10) A -1
    H H55B 0.8459 0.6800 0.4210 0.066 Uiso calc PR 0.636(10) A -1
    H H54A 0.7147 0.7083 0.6123 0.066 Uiso calc PR 0.636(10) A -1
    H H51B 0.7462 0.8700 0.2657 0.066 Uiso calc PR 0.364(10) A -2
    H H52B 0.7767 0.6490 0.3646 0.085 Uiso calc PR 0.364(10) A -2
    H H53B 0.7612 0.6224 0.5747 0.078 Uiso calc PR 0.364(10) A -2
    H H55C 0.8690 0.8656 0.4247 0.067 Uiso calc PR 0.364(10) A -2
    H H55D 0.7539 0.9740 0.4199 0.067 Uiso calc PR 0.364(10) A -2
    H H54B 0.7105 0.8256 0.6154 0.077 Uiso calc PR 0.364(10) A -2
loop_
    _atom_site_aniso_label
    _atom_site_aniso_U_11
    _atom_site_aniso_U_22
    _atom_site_aniso_U_33
    _atom_site_aniso_U_12
    _atom_site_aniso_U_13
    _atom_site_aniso_U_23
    Ni1 0.03662(18) 0.0448(2) 0.04238(19) -0.00811(14) -0.01386(14) -0.00215(14)
    P1 0.0332(3) 0.0436(4) 0.0394(3) -0.0066(3) -0.0086(3) -0.0073(3)
    C7 0.077(3) 0.086(3) 0.0514(19) 0.006(2) -0.0049(18) -0.0218(18)
    N7 0.084(3) 0.150(4) 0.079(2) 0.007(2) 0.006(2) -0.039(2)
    C8 0.079(2) 0.068(2) 0.0507(18) -0.0046(18) -0.0169(17) -0.0155(16)
    N8 0.105(3) 0.099(2) 0.0661(19) 0.004(2) -0.0413(19) -0.0155(17)
    C11 0.071(2) 0.061(2) 0.088(3) -0.0264(18) -0.039(2) 0.0289(19)
    C12 0.096(3) 0.0448(18) 0.084(3) 0.0104(18) -0.044(2) -0.0085(17)
    C13 0.0409(16) 0.077(2) 0.069(2) 0.0022(16) -0.0194(15) 0.0032(18)
    C14 0.067(2) 0.065(2) 0.0586(19) -0.0101(17) -0.0347(17) -0.0017(16)
    C15 0.067(2) 0.084(2) 0.0422(17) -0.0023(19) -0.0077(16) 0.0097(16)
    C21 0.0331(13) 0.0500(15) 0.0407(14) -0.0073(11) -0.0073(11) -0.0105(12)
    C22 0.0447(15) 0.0619(18) 0.0533(17) -0.0163(13) 0.0014(13) -0.0192(14)
    C23 0.0578(19) 0.084(2) 0.0586(19) -0.0153(17) 0.0001(15) -0.0341(18)
    C24 0.0547(19) 0.092(3) 0.0448(17) -0.0148(17) -0.0003(14) -0.0126(17)
    C25 0.065(2) 0.065(2) 0.0507(18) -0.0206(16) -0.0039(15) 0.0004(15)
    C26 0.0585(18) 0.0542(17) 0.0488(16) -0.0136(14) -0.0090(14) -0.0095(13)
    C31 0.0359(13) 0.0494(15) 0.0358(13) -0.0089(11) -0.0054(10) -0.0092(11)
    C32 0.0391(14) 0.0566(17) 0.0605(18) -0.0020(12) -0.0106(13) -0.0216(14)
    C33 0.0375(15) 0.077(2) 0.0587(18) -0.0057(14) -0.0137(13) -0.0209(16)
    C34 0.0533(18) 0.091(2) 0.0549(18) -0.0209(17) -0.0097(14) -0.0317(17)
    C35 0.062(2) 0.072(2) 0.072(2) -0.0083(16) -0.0144(16) -0.0401(18)
    C36 0.0434(15) 0.0634(19) 0.0574(18) -0.0028(13) -0.0097(13) -0.0228(15)
    C41 0.0357(13) 0.0417(14) 0.0466(15) -0.0057(11) -0.0092(11) -0.0084(11)
    C42 0.0584(18) 0.070(2) 0.0435(16) 0.0057(15) -0.0153(14) -0.0132(14)
    C43 0.070(2) 0.078(2) 0.068(2) 0.0182(18) -0.0344(19) -0.0136(18)
    C44 0.0469(17) 0.062(2) 0.091(3) 0.0065(15) -0.0169(18) -0.0219(19)
    C45 0.0493(19) 0.088(3) 0.078(2) 0.0088(18) 0.0132(17) 0.002(2)
    C46 0.0476(17) 0.073(2) 0.061(2) 0.0035(16) 0.0039(15) 0.0104(16)
    C1 0.0410(14) 0.0420(14) 0.0462(15) -0.0084(11) -0.0094(12) -0.0051(12)
    C2 0.0438(15) 0.0529(16) 0.0435(15) -0.0095(12) -0.0107(12) -0.0050(12)
    C3 0.0402(15) 0.0603(18) 0.0513(16) -0.0047(13) -0.0125(13) -0.0055(14)
    C4 0.0404(16) 0.111(3) 0.0523(18) 0.0029(17) -0.0173(14) -0.0063(18)
    C5 0.0476(17) 0.088(2) 0.0522(18) 0.0031(16) -0.0150(14) -0.0107(17)
    C6 0.0596(19) 0.067(2) 0.0518(18) 0.0048(15) -0.0122(15) -0.0176(15)
    C51A 0.045(6) 0.068(6) 0.049(5) -0.012(4) -0.009(4) -0.007(4)
    C52A 0.041(3) 0.067(4) 0.086(6) -0.011(3) -0.016(5) -0.001(5)
    C53A 0.048(4) 0.076(4) 0.090(6) -0.008(3) -0.037(4) -0.025(4)
    C55A 0.046(4) 0.051(4) 0.060(5) 0.008(3) -0.018(4) -0.007(3)
    C54A 0.044(3) 0.054(5) 0.060(3) 0.018(3) -0.024(3) -0.012(3)
    C51B 0.035(9) 0.061(9) 0.060(9) 0.009(7) -0.014(7) -0.010(7)
    C52B 0.059(9) 0.070(10) 0.081(10) -0.008(7) -0.010(9) -0.019(8)
    C53B 0.047(6) 0.061(6) 0.077(7) -0.005(5) -0.023(5) 0.005(6)
    C55B 0.048(6) 0.070(8) 0.057(9) -0.019(5) -0.024(8) -0.007(8)
    C54B 0.068(8) 0.061(8) 0.056(6) 0.014(7) -0.017(5) -0.016(6)
loop_
    _geom_bond_atom_site_label_1
    _geom_bond_atom_site_label_2
    _geom_bond_site_symmetry_2
    _geom_bond_distance
    _geom_bond_publ_flag
    Ni1 C1 . 1.839(3) ?
    Ni1 C11 . 2.078(3) ?
    Ni1 C12 . 2.116(3) ?
    Ni1 C13 . 2.122(3) ?
    Ni1 C14 . 2.081(3) ?
    Ni1 C15 . 2.136(3) ?
    Ni1 P1 . 2.1417(8) ?
    P1 C21 . 1.827(3) ?
    P1 C31 . 1.835(3) ?
    P1 C41 . 1.824(3) ?
    C1 C2 . 1.214(3) ?
    C2 C3 . 1.403(4) ?
    C3 C4 . 1.371(4) ?
    C3 C51A . 1.535(7) ?
    C3 C51B . 1.535(9) ?
    C4 C5 . 1.400(4) ?
    C4 C54B . 1.550(9) ?
    C4 C54A . 1.563(6) ?
    C5 C6 . 1.358(4) ?
    C5 H5 . 0.9300 ?
    C7 N7 . 1.135(5) ?
    C7 C6 . 1.432(5) ?
    C8 N8 . 1.144(4) ?
    C8 C6 . 1.423(4) ?
    C11 C15 . 1.377(5) ?
    C11 C12 . 1.412(5) ?
    C11 H11 . 0.9300 ?
    C12 C13 . 1.363(5) ?
    C12 H12 . 0.9300 ?
    C13 C14 . 1.410(5) ?
    C13 H13 . 0.9300 ?
    C14 C15 . 1.382(5) ?
    C14 H14 . 0.9300 ?
    C15 H15 . 0.9300 ?
    C21 C22 . 1.381(4) ?
    C21 C26 . 1.394(4) ?
    C22 C23 . 1.379(4) ?
    C22 H22 . 0.9300 ?
    C23 C24 . 1.377(5) ?
    C23 H23 . 0.9300 ?
    C24 C25 . 1.366(5) ?
    C24 H24 . 0.9300 ?
    C25 C26 . 1.380(4) ?
    C25 H25 . 0.9300 ?
    C26 H26 . 0.9300 ?
    C31 C36 . 1.385(4) ?
    C31 C32 . 1.388(3) ?
    C32 C33 . 1.378(4) ?
    C32 H32 . 0.9300 ?
    C33 C34 . 1.368(4) ?
    C33 H33 . 0.9300 ?
    C34 C35 . 1.373(4) ?
    C34 H34 . 0.9300 ?
    C35 C36 . 1.385(4) ?
    C35 H35 . 0.9300 ?
    C36 H36 . 0.9300 ?
    C41 C42 . 1.373(4) ?
    C41 C46 . 1.380(4) ?
    C42 C43 . 1.390(4) ?
    C42 H42 . 0.9300 ?
    C43 C44 . 1.364(5) ?
    C43 H43 . 0.9300 ?
    C44 C45 . 1.354(5) ?
    C44 H44 . 0.9300 ?
    C45 C46 . 1.375(4) ?
    C45 H45 . 0.9300 ?
    C46 H46 . 0.9300 ?
    C51A C52A . 1.510(8) ?
    C51A C55A . 1.550(7) ?
    C52A C53A . 1.335(7) ?
    C53A C54A . 1.514(7) ?
    C55A C54A . 1.532(8) ?
    C51B C52B . 1.510(10) ?
    C51B C55B . 1.536(9) ?
    C52B C53B . 1.340(9) ?
    C53B C54B . 1.493(9) ?
    C55B C54B . 1.525(9) ?
loop_
    _geom_angle_atom_site_label_1
    _geom_angle_atom_site_label_2
    _geom_angle_atom_site_label_3
    _geom_angle_site_symmetry_1
    _geom_angle_site_symmetry_3
    _geom_angle
    _geom_angle_publ_flag
    C1 Ni1 C11 . . 100.90(12) ?
    C1 Ni1 C14 . . 163.39(12) ?
    C11 Ni1 C14 . . 64.40(14) ?
    C1 Ni1 C12 . . 109.61(13) ?
    C11 Ni1 C12 . . 39.34(14) ?
    C14 Ni1 C12 . . 64.61(14) ?
    C1 Ni1 C13 . . 143.35(14) ?
    C11 Ni1 C13 . . 64.26(13) ?
    C14 Ni1 C13 . . 39.18(13) ?
    C12 Ni1 C13 . . 37.52(13) ?
    C1 Ni1 C15 . . 125.25(13) ?
    C11 Ni1 C15 . . 38.10(14) ?
    C14 Ni1 C15 . . 38.24(13) ?
    C12 Ni1 C15 . . 64.59(15) ?
    C13 Ni1 C15 . . 64.33(13) ?
    C1 Ni1 P1 . . 87.86(8) ?
    C11 Ni1 P1 . . 165.01(13) ?
    C14 Ni1 P1 . . 104.95(10) ?
    C12 Ni1 P1 . . 147.85(12) ?
    C13 Ni1 P1 . . 114.96(10) ?
    C15 Ni1 P1 . . 127.08(12) ?
    C41 P1 C21 . . 107.44(12) ?
    C41 P1 C31 . . 103.20(12) ?
    C21 P1 C31 . . 101.86(11) ?
    C41 P1 Ni1 . . 111.28(9) ?
    C21 P1 Ni1 . . 113.62(9) ?
    C31 P1 Ni1 . . 118.31(8) ?
    N7 C7 C6 . . 179.5(4) ?
    N8 C8 C6 . . 178.3(4) ?
    C15 C11 C12 . . 109.1(3) ?
    C15 C11 Ni1 . . 73.25(19) ?
    C12 C11 Ni1 . . 71.79(19) ?
    C15 C11 H11 . . 125.5 ?
    C12 C11 H11 . . 125.5 ?
    Ni1 C11 H11 . . 121.2 ?
    C13 C12 C11 . . 107.2(3) ?
    C13 C12 Ni1 . . 71.49(19) ?
    C11 C12 Ni1 . . 68.86(18) ?
    C13 C12 H12 . . 126.4 ?
    C11 C12 H12 . . 126.4 ?
    Ni1 C12 H12 . . 124.9 ?
    C12 C13 C14 . . 108.0(3) ?
    C12 C13 Ni1 . . 70.99(18) ?
    C14 C13 Ni1 . . 68.82(16) ?
    C12 C13 H13 . . 126.0 ?
    C14 C13 H13 . . 126.0 ?
    Ni1 C13 H13 . . 125.7 ?
    C15 C14 C13 . . 108.5(3) ?
    C15 C14 Ni1 . . 73.05(18) ?
    C13 C14 Ni1 . . 72.00(17) ?
    C15 C14 H14 . . 125.7 ?
    C13 C14 H14 . . 125.7 ?
    Ni1 C14 H14 . . 121.0 ?
    C11 C15 C14 . . 106.9(3) ?
    C11 C15 Ni1 . . 68.65(18) ?
    C14 C15 Ni1 . . 68.71(17) ?
    C11 C15 H15 . . 126.6 ?
    C14 C15 H15 . . 126.6 ?
    Ni1 C15 H15 . . 127.6 ?
    C22 C21 C26 . . 118.1(2) ?
    C22 C21 P1 . . 120.3(2) ?
    C26 C21 P1 . . 121.5(2) ?
    C23 C22 C21 . . 120.3(3) ?
    C23 C22 H22 . . 119.8 ?
    C21 C22 H22 . . 119.8 ?
    C24 C23 C22 . . 120.8(3) ?
    C24 C23 H23 . . 119.6 ?
    C22 C23 H23 . . 119.6 ?
    C25 C24 C23 . . 119.8(3) ?
    C25 C24 H24 . . 120.1 ?
    C23 C24 H24 . . 120.1 ?
    C24 C25 C26 . . 119.7(3) ?
    C24 C25 H25 . . 120.1 ?
    C26 C25 H25 . . 120.1 ?
    C25 C26 C21 . . 121.2(3) ?
    C25 C26 H26 . . 119.4 ?
    C21 C26 H26 . . 119.4 ?
    C36 C31 C32 . . 118.4(2) ?
    C36 C31 P1 . . 122.5(2) ?
    C32 C31 P1 . . 119.1(2) ?
    C33 C32 C31 . . 120.8(3) ?
    C33 C32 H32 . . 119.6 ?
    C31 C32 H32 . . 119.6 ?
    C34 C33 C32 . . 120.1(3) ?
    C34 C33 H33 . . 119.9 ?
    C32 C33 H33 . . 119.9 ?
    C33 C34 C35 . . 120.0(3) ?
    C33 C34 H34 . . 120.0 ?
    C35 C34 H34 . . 120.0 ?
    C34 C35 C36 . . 120.1(3) ?
    C34 C35 H35 . . 119.9 ?
    C36 C35 H35 . . 119.9 ?
    C35 C36 C31 . . 120.4(3) ?
    C35 C36 H36 . . 119.8 ?
    C31 C36 H36 . . 119.8 ?
    C42 C41 C46 . . 117.9(3) ?
    C42 C41 P1 . . 124.5(2) ?
    C46 C41 P1 . . 117.5(2) ?
    C41 C42 C43 . . 120.2(3) ?
    C41 C42 H42 . . 119.9 ?
    C43 C42 H42 . . 119.9 ?
    C44 C43 C42 . . 120.8(3) ?
    C44 C43 H43 . . 119.6 ?
    C42 C43 H43 . . 119.6 ?
    C45 C44 C43 . . 119.4(3) ?
    C45 C44 H44 . . 120.3 ?
    C43 C44 H44 . . 120.3 ?
    C44 C45 C46 . . 120.4(3) ?
    C44 C45 H45 . . 119.8 ?
    C46 C45 H45 . . 119.8 ?
    C45 C46 C41 . . 121.4(3) ?
    C45 C46 H46 . . 119.3 ?
    C41 C46 H46 . . 119.3 ?
    C2 C1 Ni1 . . 173.6(2) ?
    C1 C2 C3 . . 171.8(3) ?
    C4 C3 C2 . . 129.7(3) ?
    C4 C3 C51A . . 107.3(5) ?
    C2 C3 C51A . . 122.6(5) ?
    C4 C3 C51B . . 103.7(8) ?
    C2 C3 C51B . . 126.6(8) ?
    C3 C4 C5 . . 124.3(3) ?
    C3 C4 C54B . . 106.7(5) ?
    C5 C4 C54B . . 126.2(5) ?
    C3 C4 C54A . . 104.6(3) ?
    C5 C4 C54A . . 130.6(3) ?
    C6 C5 C4 . . 129.2(3) ?
    C6 C5 H5 . . 115.4 ?
    C4 C5 H5 . . 115.4 ?
    C5 C6 C8 . . 124.3(3) ?
    C5 C6 C7 . . 120.9(3) ?
    C8 C6 C7 . . 114.7(3) ?
    C52A C51A C3 . . 103.7(8) ?
    C52A C51A C55A . . 99.1(10) ?
    C3 C51A C55A . . 100.3(9) ?
    C52A C51A H51A . . 117.0 ?
    C53A C52A C51A . . 107.5(9) ?
    C52A C53A C54A . . 106.7(7) ?
    C54A C55A C51A . . 92.3(8) ?
    C53A C54A C55A . . 99.9(8) ?
    C53A C54A C4 . . 101.6(5) ?
    C55A C54A C4 . . 102.2(7) ?
    C52B C51B C3 . . 99.6(17) ?
    C52B C51B C55B . . 98.2(18) ?
    C3 C51B C55B . . 105.0(11) ?
    C53B C52B C51B . . 107.1(19) ?
    C52B C53B C54B . . 106.5(15) ?
    C54B C55B C51B . . 92.3(12) ?
    C53B C54B C55B . . 99.2(11) ?
    C53B C54B C4 . . 92.1(8) ?
    C55B C54B C4 . . 107.0(9) ?
loop_
    _geom_torsion_atom_site_label_1
    _geom_torsion_atom_site_label_2
    _geom_torsion_atom_site_label_3
    _geom_torsion_atom_site_label_4
    _geom_torsion_site_symmetry_1
    _geom_torsion_site_symmetry_2
    _geom_torsion_site_symmetry_3
    _geom_torsion_site_symmetry_4
    _geom_torsion
    _geom_torsion_publ_flag
    C1 Ni1 P1 C41 . . . . -52.45(12) ?
    C11 Ni1 P1 C41 . . . . 73.8(4) ?
    C14 Ni1 P1 C41 . . . . 116.83(14) ?
    C12 Ni1 P1 C41 . . . . -177.3(2) ?
    C13 Ni1 P1 C41 . . . . 157.32(14) ?
    C15 Ni1 P1 C41 . . . . 81.63(15) ?
    C1 Ni1 P1 C21 . . . . 68.98(12) ?
    C11 Ni1 P1 C21 . . . . -164.7(4) ?
    C14 Ni1 P1 C21 . . . . -121.74(14) ?
    C12 Ni1 P1 C21 . . . . -55.9(2) ?
    C13 Ni1 P1 C21 . . . . -81.26(14) ?
    C15 Ni1 P1 C21 . . . . -156.95(14) ?
    C1 Ni1 P1 C31 . . . . -171.65(13) ?
    C11 Ni1 P1 C31 . . . . -45.4(4) ?
    C14 Ni1 P1 C31 . . . . -2.38(14) ?
    C12 Ni1 P1 C31 . . . . 63.5(2) ?
    C13 Ni1 P1 C31 . . . . 38.11(15) ?
    C15 Ni1 P1 C31 . . . . -37.58(15) ?
    C1 Ni1 C11 C15 . . . . 135.0(2) ?
    C14 Ni1 C11 C15 . . . . -36.8(2) ?
    C12 Ni1 C11 C15 . . . . -117.3(3) ?
    C13 Ni1 C11 C15 . . . . -80.5(2) ?
    P1 Ni1 C11 C15 . . . . 10.1(5) ?
    C1 Ni1 C11 C12 . . . . -107.7(2) ?
    C14 Ni1 C11 C12 . . . . 80.5(2) ?
    C13 Ni1 C11 C12 . . . . 36.8(2) ?
    C15 Ni1 C11 C12 . . . . 117.3(3) ?
    P1 Ni1 C11 C12 . . . . 127.4(4) ?
    C15 C11 C12 C13 . . . . 2.6(4) ?
    Ni1 C11 C12 C13 . . . . -61.6(2) ?
    C15 C11 C12 Ni1 . . . . 64.2(2) ?
    C1 Ni1 C12 C13 . . . . -159.1(2) ?
    C11 Ni1 C12 C13 . . . . 117.7(3) ?
    C14 Ni1 C12 C13 . . . . 37.8(2) ?
    C15 Ni1 C12 C13 . . . . 80.3(2) ?
    P1 Ni1 C12 C13 . . . . -39.6(3) ?
    C1 Ni1 C12 C11 . . . . 83.2(2) ?
    C14 Ni1 C12 C11 . . . . -79.9(2) ?
    C13 Ni1 C12 C11 . . . . -117.7(3) ?
    C15 Ni1 C12 C11 . . . . -37.4(2) ?
    P1 Ni1 C12 C11 . . . . -157.29(19) ?
    C11 C12 C13 C14 . . . . 0.8(4) ?
    Ni1 C12 C13 C14 . . . . -59.1(2) ?
    C11 C12 C13 Ni1 . . . . 59.9(2) ?
    C1 Ni1 C13 C12 . . . . 34.2(3) ?
    C11 Ni1 C13 C12 . . . . -38.6(2) ?
    C14 Ni1 C13 C12 . . . . -118.9(3) ?
    C15 Ni1 C13 C12 . . . . -81.0(2) ?
    P1 Ni1 C13 C12 . . . . 158.0(2) ?
    C1 Ni1 C13 C14 . . . . 153.1(2) ?
    C11 Ni1 C13 C14 . . . . 80.3(2) ?
    C12 Ni1 C13 C14 . . . . 118.9(3) ?
    C15 Ni1 C13 C14 . . . . 37.9(2) ?
    P1 Ni1 C13 C14 . . . . -83.1(2) ?
    C12 C13 C14 C15 . . . . -3.9(3) ?
    Ni1 C13 C14 C15 . . . . -64.4(2) ?
    C12 C13 C14 Ni1 . . . . 60.5(2) ?
    C1 Ni1 C14 C15 . . . . 7.4(6) ?
    C11 Ni1 C14 C15 . . . . 36.7(2) ?
    C12 Ni1 C14 C15 . . . . 80.5(2) ?
    C13 Ni1 C14 C15 . . . . 116.7(3) ?
    P1 Ni1 C14 C15 . . . . -132.0(2) ?
    C1 Ni1 C14 C13 . . . . -109.2(5) ?
    C11 Ni1 C14 C13 . . . . -80.0(2) ?
    C12 Ni1 C14 C13 . . . . -36.2(2) ?
    C15 Ni1 C14 C13 . . . . -116.7(3) ?
    P1 Ni1 C14 C13 . . . . 111.32(19) ?
    C12 C11 C15 C14 . . . . -5.0(3) ?
    Ni1 C11 C15 C14 . . . . 58.3(2) ?
    C12 C11 C15 Ni1 . . . . -63.3(2) ?
    C13 C14 C15 C11 . . . . 5.5(3) ?
    Ni1 C14 C15 C11 . . . . -58.2(2) ?
    C13 C14 C15 Ni1 . . . . 63.7(2) ?
    C1 Ni1 C15 C11 . . . . -58.3(3) ?
    C14 Ni1 C15 C11 . . . . 119.1(3) ?
    C12 Ni1 C15 C11 . . . . 38.6(2) ?
    C13 Ni1 C15 C11 . . . . 80.3(2) ?
    P1 Ni1 C15 C11 . . . . -176.74(18) ?
    C1 Ni1 C15 C14 . . . . -177.4(2) ?
    C11 Ni1 C15 C14 . . . . -119.1(3) ?
    C12 Ni1 C15 C14 . . . . -80.5(2) ?
    C13 Ni1 C15 C14 . . . . -38.8(2) ?
    P1 Ni1 C15 C14 . . . . 64.1(2) ?
    C41 P1 C21 C22 . . . . 116.0(2) ?
    C31 P1 C21 C22 . . . . -135.9(2) ?
    Ni1 P1 C21 C22 . . . . -7.6(2) ?
    C41 P1 C21 C26 . . . . -66.4(2) ?
    C31 P1 C21 C26 . . . . 41.7(2) ?
    Ni1 P1 C21 C26 . . . . 170.08(19) ?
    C26 C21 C22 C23 . . . . 1.3(4) ?
    P1 C21 C22 C23 . . . . 179.0(2) ?
    C21 C22 C23 C24 . . . . 0.9(5) ?
    C22 C23 C24 C25 . . . . -2.1(5) ?
    C23 C24 C25 C26 . . . . 1.2(5) ?
    C24 C25 C26 C21 . . . . 1.1(5) ?
    C22 C21 C26 C25 . . . . -2.3(4) ?
    P1 C21 C26 C25 . . . . -180.0(2) ?
    C41 P1 C31 C36 . . . . 2.6(3) ?
    C21 P1 C31 C36 . . . . -108.7(2) ?
    Ni1 P1 C31 C36 . . . . 125.9(2) ?
    C41 P1 C31 C32 . . . . -179.1(2) ?
    C21 P1 C31 C32 . . . . 69.6(2) ?
    Ni1 P1 C31 C32 . . . . -55.8(2) ?
    C36 C31 C32 C33 . . . . -0.4(4) ?
    P1 C31 C32 C33 . . . . -178.7(2) ?
    C31 C32 C33 C34 . . . . 1.0(5) ?
    C32 C33 C34 C35 . . . . -0.5(5) ?
    C33 C34 C35 C36 . . . . -0.7(5) ?
    C34 C35 C36 C31 . . . . 1.3(5) ?
    C32 C31 C36 C35 . . . . -0.8(4) ?
    P1 C31 C36 C35 . . . . 177.5(2) ?
    C21 P1 C41 C42 . . . . 7.7(3) ?
    C31 P1 C41 C42 . . . . -99.5(3) ?
    Ni1 P1 C41 C42 . . . . 132.6(2) ?
    C21 P1 C41 C46 . . . . -173.8(2) ?
    C31 P1 C41 C46 . . . . 79.0(3) ?
    Ni1 P1 C41 C46 . . . . -48.9(3) ?
    C46 C41 C42 C43 . . . . 0.8(5) ?
    P1 C41 C42 C43 . . . . 179.3(2) ?
    C41 C42 C43 C44 . . . . 0.0(5) ?
    C42 C43 C44 C45 . . . . -1.0(6) ?
    C43 C44 C45 C46 . . . . 1.2(6) ?
    C44 C45 C46 C41 . . . . -0.4(6) ?
    C42 C41 C46 C45 . . . . -0.6(5) ?
    C2 C3 C4 C5 . . . . -3.8(6) ?
    C51A C3 C4 C5 . . . . -176.5(6) ?
    C51B C3 C4 C5 . . . . 175.5(9) ?
    C2 C3 C4 C54B . . . . -166.0(6) ?
    C51A C3 C4 C54B . . . . 21.2(8) ?
    C51B C3 C4 C54B . . . . 13.3(10) ?
    C2 C3 C4 C54A . . . . 168.9(4) ?
    C51A C3 C4 C54A . . . . -3.8(7) ?
    C51B C3 C4 C54A . . . . -11.8(10) ?
    C3 C4 C5 C6 . . . . 177.3(4) ?
    C54B C4 C5 C6 . . . . -24.0(8) ?
    C54A C4 C5 C6 . . . . 6.6(8) ?
    C4 C5 C6 C8 . . . . 0.0(6) ?
    C4 C5 C6 C7 . . . . -177.4(4) ?
    C4 C3 C51A C52A . . . . -64.5(9) ?
    C2 C3 C51A C52A . . . . 122.1(7) ?
    C4 C3 C51A C55A . . . . 37.6(8) ?
    C2 C3 C51A C55A . . . . -135.8(7) ?
    C3 C51A C52A C53A . . . . 67.7(11) ?
    C55A C51A C52A C53A . . . . -35.4(11) ?
    C51A C52A C53A C54A . . . . 0.5(11) ?
    C52A C51A C55A C54A . . . . 52.8(10) ?
    C3 C51A C55A C54A . . . . -53.0(10) ?
    C52A C53A C54A C55A . . . . 35.2(10) ?
    C52A C53A C54A C4 . . . . -69.6(9) ?
    C51A C55A C54A C53A . . . . -52.8(9) ?
    C51A C55A C54A C4 . . . . 51.4(10) ?
    C3 C4 C54A C53A . . . . 71.0(6) ?
    C5 C4 C54A C53A . . . . -116.9(6) ?
    C3 C4 C54A C55A . . . . -31.8(8) ?
    C5 C4 C54A C55A . . . . 140.2(8) ?
    C4 C3 C51B C52B . . . . 59.8(12) ?
    C2 C3 C51B C52B . . . . -120.9(13) ?
    C4 C3 C51B C55B . . . . -41.5(15) ?
    C2 C3 C51B C55B . . . . 137.8(10) ?
    C3 C51B C52B C53B . . . . -72(2) ?
    C55B C51B C52B C53B . . . . 35(2) ?
    C51B C52B C53B C54B . . . . 1(3) ?
    C52B C51B C55B C54B . . . . -53.8(15) ?
    C3 C51B C55B C54B . . . . 48.5(15) ?
    C52B C53B C54B C55B . . . . -36.9(19) ?
    C52B C53B C54B C4 . . . . 70.7(18) ?
    C51B C55B C54B C53B . . . . 55.0(12) ?
    C51B C55B C54B C4 . . . . -40.0(12) ?
    C3 C4 C54B C53B . . . . -81.7(8) ?
    C5 C4 C54B C53B . . . . 116.5(7) ?
    C3 C4 C54B C55B . . . . 18.6(11) ?
    C5 C4 C54B C55B . . . . -143.2(9) ?
loop_
    _geom_hbond_atom_site_label_D
    _geom_hbond_atom_site_label_H
    _geom_hbond_atom_site_label_A
    _geom_hbond_site_symmetry_A
    _geom_hbond_distance_DH
    _geom_hbond_distance_HA
    _geom_hbond_distance_DA
    _geom_hbond_angle_DHA
    _geom_hbond_publ_flag
    C33 H33 Cg1 2_575 0.93 2.98 3.648(4) 130 yes
