# Supplementary material for: (η5-Cyclo­penta­dien­yl){[3-(2,2-dicyano­ethen­yl)bicyclo­[2.2.1]hepta-2,5-dien-2-yl]ethyn­yl}(triphenyl­phosphine)nickel(II)
Source: Acta Crystallogr Sect E Struct Rep Online. 2008 Jan 25;64(Pt 2):m411. doi: 10.1107/S1600536808002328 (PMC2960392; doi:10.1107/S1600536808002328)
Supplement: Supplementary file 2 [file e-64-0m411-Isup2.hkl]

# 
# h,k,l, Fc-squared, Fo-squared, sigma(Fo-squared) and status flag 
# 
data_I
_shelx_title 'Compound (cp)(PPh3)Ni-CC-C8H7-C(CN)2' 
_shelx_refln_list_code          4 
_shelx_F_calc_maximum      148.20 
_exptl_crystal_F_000       600.00 
_reflns_d_resolution_high  0.7570 
 
loop_ 
 _symmetry_equiv_pos_as_xyz 
 'x, y, z' 
 '-x, -y, -z' 
 
_cell_length_a    10.7972 
_cell_length_b    11.8155 
_cell_length_c    12.1248 
_cell_angle_alpha  73.169 
_cell_angle_beta   78.153 
_cell_angle_gamma  78.586 
 
_shelx_F_squared_multiplier     1.000 
 
loop_ 
 _refln_index_h 
 _refln_index_k 
 _refln_index_l 
 _refln_F_squared_calc 
 _refln_F_squared_meas 
 _refln_F_squared_sigma 
 _refln_observed_status 
   1   0   0     1294.94      853.55    584.29 o 
   2   0   0     4060.75     3946.07     33.89 o 
   3   0   0      196.43      220.32      6.35 o 
   4   0   0     1942.77     1887.16     34.11 o 
   5   0   0       88.84       72.67      6.21 o 
   6   0   0     1381.87     1385.86     37.43 o 
   7   0   0     1818.62     1840.60     48.24 o 
   8   0   0        1.08        1.47      7.99 o 
   9   0   0      413.04      416.20     15.15 o 
  10   0   0        1.14        8.12      8.61 o 
  11   0   0       72.00       75.12     11.79 o 
  12   0   0        5.77      -10.72     10.72 o 
  13   0   0       31.02       35.37     13.85 o 
 -13   1   0       89.52      127.08     14.39 o 
 -12   1   0       54.72       67.83     11.18 o 
 -11   1   0      144.58      168.36     13.43 o 
 -10   1   0      293.94      285.47     14.51 o 
  -9   1   0      538.98      511.35     19.39 o 
  -8   1   0      190.37      196.38     11.16 o 
  -7   1   0      568.01      519.20     21.34 o 
  -6   1   0        5.08        5.19      5.78 o 
  -5   1   0     1932.54     1935.63     40.10 o 
  -4   1   0     2268.40     2472.78     40.20 o 
  -3   1   0        5.79        8.11      4.57 o 
  -2   1   0    20395.16    20798.69     80.03 o 
  -1   1   0     4766.34     4846.56     30.57 o 
   1   1   0      678.78      722.27     19.08 o 
   2   1   0     2670.42     2484.73     28.55 o 
   3   1   0      372.82      450.75     11.32 o 
   4   1   0     1386.27     1378.24     29.39 o 
   5   1   0      514.07      605.08     24.01 o 
   6   1   0      504.45      499.40     14.98 o 
   7   1   0      560.70      588.15     18.19 o 
   8   1   0       27.29       28.84      7.68 o 
   9   1   0       12.02        9.65      8.70 o 
  10   1   0        8.28      -13.45     14.83 o 
  11   1   0       11.79       16.33      9.75 o 
  12   1   0       15.32       37.83     11.27 o 
  13   1   0        4.67       -4.34     10.61 o 
 -13   2   0       15.74       40.78     12.15 o 
 -12   2   0      157.88      160.55     14.66 o 
 -11   2   0       35.19       41.10     10.80 o 
 -10   2   0      827.84      833.56     25.77 o 
  -9   2   0       87.43       75.54      9.96 o 
  -8   2   0      229.32      263.12     12.37 o 
  -7   2   0      318.82      337.21     12.23 o 
  -6   2   0      280.37      272.06     10.24 o 
  -5   2   0      821.36      800.05     28.78 o 
  -4   2   0     1811.12     2023.38     38.14 o 
  -3   2   0     1478.81     1459.24     29.80 o 
  -2   2   0      272.54      284.87      8.80 o 
  -1   2   0       17.95       19.38      4.40 o 
   0   2   0     1347.67     1277.20     27.24 o 
   1   2   0      195.95      198.67      7.13 o 
   2   2   0     3127.67     3285.23     33.88 o 
   3   2   0        0.85        3.67      4.71 o 
   4   2   0        4.38        5.95      4.86 o 
   5   2   0       15.62       22.75      5.44 o 
   6   2   0       21.97       17.39      6.04 o 
   7   2   0        5.13       20.76      7.12 o 
   8   2   0      167.24      174.42     10.77 o 
   9   2   0       22.62        1.66      9.11 o 
  10   2   0        1.83       12.16      9.09 o 
  11   2   0      148.11      177.60     13.26 o 
  12   2   0       51.43       28.50     11.52 o 
  13   2   0       12.47       11.74     13.39 o 
 -13   3   0       47.71       56.39     13.01 o 
 -12   3   0        9.15       -3.86     10.51 o 
 -11   3   0      140.14      156.83     13.20 o 
 -10   3   0      324.13      341.41     16.35 o 
  -9   3   0      146.30      149.29     11.84 o 
  -8   3   0       12.11       28.20      8.75 o 
  -7   3   0        0.67        4.15      7.37 o 
  -6   3   0     1103.43     1210.70     40.11 o 
  -5   3   0      391.44      390.41     11.67 o 
  -4   3   0       74.99       93.57      7.29 o 
  -3   3   0      214.74      205.87      7.52 o 
  -2   3   0      455.83      506.72     14.02 o 
  -1   3   0      501.27      482.83     16.53 o 
   0   3   0      135.82      106.05      4.33 o 
   1   3   0     1502.43     1543.70     92.14 o 
   2   3   0      972.71      927.41     23.65 o 
   3   3   0      286.73      294.18      8.34 o 
   4   3   0      420.96      429.83     12.61 o 
   5   3   0        3.76       10.78      5.72 o 
   6   3   0      926.19      928.89     34.33 o 
   7   3   0        0.42        4.14      7.38 o 
   8   3   0      545.81      531.42     15.26 o 
   9   3   0      814.71      840.84     25.76 o 
  10   3   0      294.21      259.92     14.51 o 
  11   3   0       80.02      108.48     11.77 o 
  12   3   0       12.36       20.57     11.90 o 
  13   3   0      136.54      114.22     15.42 o 
 -12   4   0        0.46        0.67     11.02 o 
 -11   4   0        0.20        7.30      9.41 o 
 -10   4   0       17.64       21.85      8.87 o 
  -9   4   0        0.06        0.13      7.63 o 
  -8   4   0      433.15      397.98     15.22 o 
  -7   4   0       59.48       61.49      9.04 o 
  -6   4   0      155.81      149.24     10.10 o 
  -5   4   0      284.14      278.11     10.84 o 
  -4   4   0       12.55        1.28      6.44 o 
  -3   4   0     1162.70     1077.89     32.57 o 
  -2   4   0      135.84      137.09      7.38 o 
  -1   4   0        5.65        3.40      5.80 o 
   0   4   0       84.45       58.36      5.09 o 
   1   4   0      214.06      215.70     12.55 o 
   2   4   0     2890.44     2944.17     42.84 o 
   3   4   0      165.30      151.66      7.12 o 
   4   4   0     1288.40     1246.95     33.02 o 
   5   4   0        5.73       -0.75      5.65 o 
   6   4   0      565.53      506.69     15.22 o 
   7   4   0        0.75        1.86      7.42 o 
   8   4   0     1731.79     1709.64     52.22 o 
   9   4   0       17.87        6.43      9.11 o 
  10   4   0      902.92      913.20     30.06 o 
  11   4   0      176.39      169.96     13.63 o 
  12   4   0       77.26      102.93     12.76 o 
  13   4   0       38.34       45.88     14.39 o 
 -12   5   0       61.90       68.90     12.72 o 
 -11   5   0       21.30       19.23     10.31 o 
 -10   5   0      108.38      110.24     12.11 o 
  -9   5   0       47.77       46.25      9.92 o 
  -8   5   0      634.06      615.87     20.86 o 
  -7   5   0      211.66      249.70     12.93 o 
  -6   5   0       69.73       55.77      9.37 o 
  -5   5   0      841.49      858.84     37.69 o 
  -4   5   0      252.44      258.50     10.83 o 
  -3   5   0     1613.64     1600.93     42.50 o 
  -2   5   0      327.35      290.20     10.90 o 
  -1   5   0     2062.00     1932.48     95.44 o 
   0   5   0      439.42      461.00     26.72 o 
   1   5   0     4549.42     4398.90    169.93 o 
   2   5   0      111.67       95.70      7.18 o 
   3   5   0     2933.67     3023.46     50.53 o 
   4   5   0        2.18        8.53      6.27 o 
   5   5   0     1782.88     1789.25     44.43 o 
   6   5   0       86.66       73.71      8.95 o 
   7   5   0       70.66       64.83      8.63 o 
   8   5   0      285.26      299.75     13.49 o 
   9   5   0      135.66      137.68     11.76 o 
  10   5   0       67.78       63.31     10.87 o 
  11   5   0        0.10        9.94     10.09 o 
  12   5   0      275.18      286.72     17.46 o 
  13   5   0        0.06      -10.97     10.97 o 
 -11   6   0        8.00       14.62     10.55 o 
 -10   6   0        6.30        6.45      9.66 o 
  -9   6   0       48.21       55.21     11.02 o 
  -8   6   0      203.77      227.51     13.89 o 
  -7   6   0        4.97       -8.09      8.09 o 
  -6   6   0      190.45      171.00     12.14 o 
  -5   6   0      132.42      114.00     10.21 o 
  -4   6   0     1102.69     1021.55     41.95 o 
  -3   6   0       85.17       79.47      8.91 o 
  -2   6   0     1445.16     1346.80     41.04 o 
  -1   6   0     2188.77     2074.03    104.30 o 
   0   6   0      622.45      577.86     53.83 o 
   1   6   0     1694.41     1559.96    101.28 o 
   2   6   0      323.61      311.30     10.70 o 
   3   6   0     1533.32     1425.39     39.52 o 
   4   6   0      889.98      950.49     34.56 o 
   5   6   0      767.03      731.56     21.61 o 
   6   6   0       25.66       36.43      8.30 o 
   7   6   0      409.52      425.19     14.86 o 
   8   6   0        1.27       -7.92      7.92 o 
   9   6   0       31.25       35.63      9.24 o 
  10   6   0       63.86       48.69     11.44 o 
  11   6   0       72.35       54.39     11.39 o 
  12   6   0        9.32      -10.06     11.47 o 
  13   6   0        0.13       16.38     12.43 o 
 -11   7   0       58.54       65.19     13.42 o 
 -10   7   0        1.10       -1.28     10.72 o 
  -9   7   0      160.17      178.94     14.18 o 
  -8   7   0       54.26       61.24     11.05 o 
  -7   7   0      280.43      298.15     16.18 o 
  -6   7   0      285.96      266.17     14.30 o 
  -5   7   0      717.75      713.35     23.60 o 
  -4   7   0        2.93        5.15      8.27 o 
  -3   7   0      216.14      200.39     11.76 o 
  -2   7   0      418.73      399.76     14.28 o 
  -1   7   0       59.07       69.31      6.34 o 
   0   7   0      305.98      291.77     20.63 o 
   1   7   0      405.89      412.78     16.65 o 
   2   7   0      390.55      359.75     12.65 o 
   3   7   0      276.77      260.37     11.74 o 
   4   7   0      135.12      135.15     10.27 o 
   5   7   0      280.29      280.39     12.63 o 
   6   7   0       23.48       33.28      9.13 o 
   7   7   0       66.11       47.05     10.05 o 
   8   7   0       38.58       39.97      9.98 o 
   9   7   0        4.29        2.61      8.70 o 
  10   7   0       33.31       40.07     10.81 o 
  11   7   0        0.54       -3.36     10.56 o 
  12   7   0        7.45        3.83     11.71 o 
  13   7   0        1.99        9.01     13.20 o 
 -10   8   0        4.66        5.29     11.28 o 
  -8   8   0       28.67        9.29     11.16 o 
  -7   8   0      458.42      444.51     19.33 o 
  -6   8   0        2.63       -9.08      9.08 o 
  -5   8   0      392.17      357.27     15.87 o 
  -4   8   0       28.81       40.32      9.88 o 
  -3   8   0       16.76       16.59      9.08 o 
  -2   8   0       29.60       50.00      9.29 o 
  -1   8   0       96.21       83.60      7.34 o 
   0   8   0      330.44      315.69      9.63 o 
   1   8   0       11.21       20.51      6.29 o 
   2   8   0      474.71      461.41     14.86 o 
   3   8   0      376.34      355.99     14.15 o 
   4   8   0        0.97       -8.65      8.65 o 
   5   8   0       33.80       35.63      9.34 o 
   6   8   0      132.55       99.96     11.26 o 
   7   8   0       46.95       45.15     10.44 o 
   8   8   0        2.29        9.89      8.61 o 
   9   8   0       99.42      103.13     12.54 o 
  10   8   0       57.70       73.78     11.59 o 
  11   8   0       55.87       80.68     13.33 o 
  12   8   0       61.97       45.37     14.00 o 
  -9   9   0        1.91       14.13     12.24 o 
  -7   9   0       12.83       13.65     10.11 o 
  -6   9   0        1.71        6.33      9.21 o 
  -5   9   0       41.49       32.10      9.80 o 
  -4   9   0       14.71       19.52      8.94 o 
  -3   9   0       23.88       20.36      9.87 o 
  -2   9   0       15.26       31.01      9.70 o 
  -1   9   0        1.50        0.85      6.59 o 
   0   9   0      271.84      278.21     25.32 o 
   1   9   0       11.24        1.46      6.61 o 
   2   9   0      241.15      230.32     13.62 o 
   3   9   0      248.23      227.10     13.38 o 
   4   9   0        5.41        7.92      9.45 o 
   5   9   0      291.09      314.77     14.98 o 
   6   9   0      186.76      169.72     13.16 o 
   7   9   0      453.33      431.49     18.13 o 
   8   9   0        3.41      -10.68     10.68 o 
   9   9   0      309.30      327.35     17.47 o 
  10   9   0       17.95       27.28     11.27 o 
  11   9   0      151.20      146.97     16.43 o 
  12   9   0       19.07       26.24     12.53 o 
  -8  10   0        1.13        8.34     10.83 o 
  -6  10   0        8.42       -2.29     10.14 o 
  -5  10   0       52.10       59.02     11.66 o 
  -4  10   0       16.05       27.20     10.34 o 
  -3  10   0       32.30       35.27     10.34 o 
  -2  10   0      190.64      189.87     14.07 o 
  -1  10   0      132.97      140.15      9.08 o 
   0  10   0       63.98       60.44     10.03 o 
   1  10   0       63.75       57.79      8.11 o 
   2  10   0      140.59      150.59     12.88 o 
   3  10   0        7.96       -1.93      9.17 o 
   4  10   0      450.42      484.23     19.32 o 
   5  10   0       39.04       32.79     10.36 o 
   6  10   0      265.19      268.35     15.41 o 
   7  10   0      123.73      120.36     13.19 o 
   8  10   0      257.84      231.54     15.95 o 
   9  10   0       77.63       72.12     13.42 o 
  10  10   0       20.83       16.18     11.38 o 
  11  10   0       68.25      101.28     15.13 o 
  -7  11   0       42.12       30.35     15.32 o 
  -6  11   0       17.81        7.89     10.35 o 
  -5  11   0       77.49      105.99     13.55 o 
  -4  11   0        3.91        2.40      9.93 o 
  -3  11   0      266.34      287.96     17.57 o 
  -2  11   0        1.98       26.84     10.89 o 
  -1  11   0      353.77      372.08     14.43 o 
   0  11   0       30.92       31.22      8.43 o 
   1  11   0      340.33      338.60     12.13 o 
   2  11   0      203.56      218.20     15.28 o 
   3  11   0      154.38      147.24     13.57 o 
   4  11   0      102.77       95.77     12.59 o 
   5  11   0       89.23       93.71     12.37 o 
   6  11   0       85.12       61.36     12.03 o 
   7  11   0       22.38       31.47     11.81 o 
   8  11   0      172.80      158.69     14.96 o 
   9  11   0        0.20       -5.85     10.71 o 
  10  11   0       47.46       48.45     13.43 o 
  -6  12   0       39.20       55.32     13.45 o 
  -5  12   0       35.76       58.69     12.41 o 
  -3  12   0       94.03       96.87     14.18 o 
  -2  12   0        4.88        5.61     10.80 o 
  -1  12   0       18.75       24.25      8.35 o 
   0  12   0       59.52       37.20     12.62 o 
   1  12   0      209.31      199.37     11.31 o 
   2  12   0        0.37       10.31     10.22 o 
   3  12   0      197.93      200.41     15.52 o 
   4  12   0       33.91       36.92     11.73 o 
   5  12   0        8.57       15.12     11.75 o 
   6  12   0       61.55       61.42     12.73 o 
   7  12   0       39.80       46.46     11.79 o 
   8  12   0       13.07        3.98     10.97 o 
   9  12   0        8.04       13.80     12.68 o 
  -4  13   0       50.50       66.05     13.19 o 
  -3  13   0        0.14        0.48     10.68 o 
  -2  13   0       89.69      109.37     13.62 o 
  -1  13   0       15.56       25.77      8.88 o 
   0  13   0        4.20        0.46      8.56 o 
   1  13   0        2.46        6.19     12.12 o 
   2  13   0        0.83       -1.93     11.58 o 
   3  13   0       42.12       39.21     12.26 o 
   4  13   0       34.51       22.82     12.31 o 
   5  13   0       17.31        5.59     11.68 o 
   6  13   0        1.88       27.05     12.09 o 
   7  13   0        3.22        8.42     12.04 o 
   8  13   0        5.09      -10.71     11.69 o 
  -2  14   0       10.17       29.71     12.13 o 
  -1  14   0        0.09       -1.23      8.01 o 
   0  14   0        0.13       -4.59      8.31 o 
   1  14   0       35.29       33.35      8.96 o 
   2  14   0        4.70        2.04     13.00 o 
   3  14   0       38.06       42.87     13.02 o 
   4  14   0       23.57       12.02     13.29 o 
   5  14   0        3.83      -11.65     12.18 o 
   6  14   0        1.93       14.26     12.28 o 
  -5 -14   1       21.22       33.33     12.48 o 
  -4 -14   1        2.87       -8.45     13.69 o 
  -3 -14   1       13.02       17.00     13.52 o 
  -2 -14   1       10.46       -5.23     12.38 o 
  -1 -14   1        2.25       15.91      8.66 o 
   0 -14   1        7.44       -3.77      8.65 o 
   1 -14   1        0.22        1.78      8.40 o 
   2 -14   1        4.59       17.30     12.42 o 
  -7 -13   1        1.80       -2.64     13.70 o 
  -6 -13   1        0.33      -11.71     11.71 o 
  -5 -13   1       50.40       37.09     12.77 o 
  -4 -13   1        0.75        6.06     10.81 o 
  -3 -13   1        5.36        3.28     11.33 o 
  -2 -13   1        4.14        8.61     11.90 o 
  -1 -13   1        3.60       20.34     18.74 o 
   0 -13   1        1.43        8.75     14.81 o 
   1 -13   1        2.07        5.14      7.73 o 
   2 -13   1       12.27       -6.03     11.45 o 
   3 -13   1        5.95       -8.28     10.75 o 
   4 -13   1        0.52        2.37     10.93 o 
  -9 -12   1        3.53      -13.71     13.71 o 
  -8 -12   1        0.83       -8.18     11.18 o 
  -7 -12   1        8.60        0.13     11.41 o 
  -6 -12   1       11.10       -0.94     11.75 o 
  -5 -12   1        4.74       20.45     11.52 o 
  -4 -12   1       12.33        2.54     11.74 o 
  -3 -12   1       70.43       85.11     12.73 o 
  -2 -12   1       81.49       86.37     13.47 o 
  -1 -12   1        4.21        6.85     16.74 o 
   0 -12   1      103.61      120.21     10.00 o 
   1 -12   1        2.11        2.32      7.20 o 
   2 -12   1       84.70       86.09     13.71 o 
   3 -12   1        3.58       12.77     11.20 o 
   4 -12   1       58.71       79.33     13.46 o 
   5 -12   1       46.30       52.08     12.42 o 
   6 -12   1       68.35       50.13     13.77 o 
 -10 -11   1       31.98       26.88     12.83 o 
  -9 -11   1       20.18        5.58     11.46 o 
  -8 -11   1       25.73       42.28     12.21 o 
  -7 -11   1       80.43       98.11     13.43 o 
  -6 -11   1        4.38       10.68     10.23 o 
  -5 -11   1       88.19       48.13     12.17 o 
  -4 -11   1        0.08        9.70      9.96 o 
  -3 -11   1      496.09      493.58     20.08 o 
  -2 -11   1       91.53       90.46     12.61 o 
  -1 -11   1      298.54      278.00     43.62 o 
   0 -11   1      174.49      185.22     10.64 o 
   1 -11   1       45.43       37.86      7.87 o 
   2 -11   1       92.35      110.03     13.22 o 
   3 -11   1       17.09       16.68     11.09 o 
   4 -11   1      269.19      308.97     18.00 o 
   5 -11   1       17.58       21.35     11.88 o 
   6 -11   1      170.69      155.51     16.09 o 
   7 -11   1       13.43       31.52     14.25 o 
 -11 -10   1        0.13        7.80     12.34 o 
 -10 -10   1       65.66       54.65     14.39 o 
  -9 -10   1       34.69       54.65     12.31 o 
  -8 -10   1      152.33      148.27     14.79 o 
  -7 -10   1      258.28      237.04     15.93 o 
  -6 -10   1      130.76      131.47     13.33 o 
  -5 -10   1      337.67      336.62     17.04 o 
  -4 -10   1      381.72      350.15     16.99 o 
  -3 -10   1      463.76      480.15     17.90 o 
  -2 -10   1       20.19        9.39      9.89 o 
  -1 -10   1      505.74      471.12     28.15 o 
   0 -10   1        0.24        0.34      6.89 o 
   1 -10   1      379.06      406.35     22.95 o 
   2 -10   1      274.73      255.02     15.55 o 
   3 -10   1       40.76       49.65     10.40 o 
   4 -10   1       27.37       31.58      9.94 o 
   5 -10   1      307.08      283.83     17.50 o 
   6 -10   1        5.49       10.82     10.16 o 
   7 -10   1       11.19        3.29     11.91 o 
   8 -10   1       13.54       22.32     12.48 o 
 -11  -9   1       24.44       42.80     12.47 o 
 -10  -9   1       72.42       94.39     14.51 o 
  -9  -9   1        1.09       -0.93     10.61 o 
  -8  -9   1      323.80      309.07     16.95 o 
  -7  -9   1        2.43       -0.69     10.06 o 
  -6  -9   1      526.69      537.81     21.43 o 
  -5  -9   1        3.73        6.98      8.75 o 
  -4  -9   1      330.81      321.31     15.59 o 
  -3  -9   1      123.40      134.46     11.88 o 
  -2  -9   1       45.16       45.75     10.72 o 
  -1  -9   1       64.96       74.10     15.22 o 
   0  -9   1        0.09       12.88      6.81 o 
   1  -9   1      114.55      118.27      8.62 o 
   2  -9   1       76.40       55.57     10.84 o 
   3  -9   1      761.83      691.92     26.13 o 
   4  -9   1       13.58        5.97      9.20 o 
   5  -9   1       14.00       27.43     10.00 o 
   6  -9   1        0.63       -6.99      9.24 o 
   7  -9   1        9.45        7.07      9.49 o 
   8  -9   1        0.49       -2.02     10.38 o 
   9  -9   1        2.56        9.81     10.83 o 
 -12  -8   1        0.97      -11.35     11.35 o 
 -11  -8   1       91.03       94.19     14.85 o 
 -10  -8   1       29.04       17.65     11.67 o 
  -9  -8   1       91.59      110.42     13.08 o 
  -8  -8   1       53.95       51.90     10.44 o 
  -7  -8   1       76.04       65.76     11.46 o 
  -6  -8   1       91.37       99.88     11.02 o 
  -5  -8   1      153.74      148.74     11.80 o 
  -4  -8   1      152.49      147.32     11.93 o 
  -3  -8   1      104.22       94.25     10.36 o 
  -2  -8   1      339.15      338.25     14.22 o 
  -1  -8   1      256.03      241.17     27.63 o 
   0  -8   1       46.96       61.14      9.40 o 
   1  -8   1        9.24        2.01      6.40 o 
   2  -8   1       18.73       22.72      8.83 o 
   3  -8   1        1.40        3.08      8.85 o 
   4  -8   1        0.99        7.40      8.40 o 
   5  -8   1        5.19       26.76      8.99 o 
   6  -8   1      119.37      134.56     12.57 o 
   7  -8   1      103.50      114.11     12.68 o 
   8  -8   1      115.40      105.88     13.81 o 
   9  -8   1        0.48        6.60      9.88 o 
  10  -8   1       53.94       40.93     13.39 o 
 -12  -7   1       23.55       28.80     14.95 o 
 -11  -7   1       45.46       42.08     11.96 o 
 -10  -7   1        0.08        3.97      9.73 o 
  -9  -7   1       98.97       93.55     11.82 o 
  -8  -7   1       46.92       45.51      9.73 o 
  -7  -7   1        0.53        9.06      8.97 o 
  -6  -7   1       56.68       63.04      9.79 o 
  -5  -7   1       30.58       27.75      9.04 o 
  -4  -7   1      455.82      454.61     14.82 o 
  -3  -7   1        7.29       -6.04      8.27 o 
  -2  -7   1      370.82      380.82     13.28 o 
  -1  -7   1        0.81        4.43     13.34 o 
   0  -7   1       47.16       47.10      6.20 o 
   1  -7   1      193.41      173.61      8.12 o 
   2  -7   1       39.79       44.91      8.57 o 
   3  -7   1      231.32      234.61     12.53 o 
   4  -7   1      213.92      201.86     12.28 o 
   5  -7   1      822.83      789.56     25.97 o 
   6  -7   1       25.98       17.46      8.74 o 
   7  -7   1      413.47      439.64     17.87 o 
   8  -7   1      126.08      117.32     12.87 o 
   9  -7   1       93.29      101.78     12.49 o 
  10  -7   1       11.79       12.76     10.74 o 
  11  -7   1        0.24       -4.37     11.73 o 
 -13  -6   1        6.38        8.03     13.03 o 
 -12  -6   1        3.54       -0.41     10.98 o 
 -11  -6   1       31.94       29.49     12.49 o 
 -10  -6   1        2.50       -5.44     10.13 o 
  -9  -6   1       13.26       20.81      8.91 o 
  -8  -6   1       36.92       32.08      9.37 o 
  -7  -6   1      137.08      149.31     11.65 o 
  -6  -6   1      743.09      762.67     22.84 o 
  -5  -6   1      126.70      121.85      9.85 o 
  -4  -6   1      684.50      648.30     19.85 o 
  -3  -6   1      249.63      290.17     11.23 o 
  -2  -6   1      685.44      591.98     17.32 o 
  -1  -6   1      808.49      809.60     53.15 o 
   0  -6   1      535.93      460.32     17.41 o 
   1  -6   1     2140.61     2083.85     57.34 o 
   2  -6   1      445.37      403.77     15.58 o 
   3  -6   1     1070.84      968.95     39.22 o 
   4  -6   1      174.56      162.24     10.78 o 
   5  -6   1      929.76      928.07     28.55 o 
   6  -6   1        6.23       12.31      8.11 o 
   7  -6   1      751.58      736.40     27.79 o 
   8  -6   1       20.34       27.18      9.67 o 
   9  -6   1      296.77      283.93     16.29 o 
  10  -6   1        1.74        1.55      9.57 o 
  11  -6   1       75.24       55.83     13.98 o 
 -13  -5   1        0.27       22.33     12.25 o 
 -12  -5   1       14.85        2.92     11.58 o 
 -11  -5   1      221.95      216.84     15.31 o 
 -10  -5   1       28.70       42.11     10.52 o 
  -9  -5   1      377.23      371.99     16.09 o 
  -8  -5   1       59.34       41.58     10.24 o 
  -7  -5   1      585.90      598.31     17.98 o 
  -6  -5   1      812.98      786.32     23.21 o 
  -5  -5   1      986.61      983.50     37.80 o 
  -4  -5   1       17.31        6.58      6.83 o 
  -3  -5   1     1492.82     1445.94     39.11 o 
  -2  -5   1     3350.19     3336.06     53.25 o 
  -1  -5   1      220.18      261.37      6.79 o 
   0  -5   1     3204.42     3012.26     64.24 o 
   1  -5   1        2.62       -3.34      7.32 o 
   2  -5   1      296.48      240.44      9.71 o 
   3  -5   1        8.81        4.03      7.27 o 
   4  -5   1      901.01      831.28     36.41 o 
   5  -5   1      351.33      334.58     13.02 o 
   6  -5   1      112.72      108.73     10.22 o 
   7  -5   1      296.40      285.14     13.69 o 
   8  -5   1        8.18       16.10      8.18 o 
   9  -5   1       23.55        4.32      9.21 o 
  10  -5   1       39.85       35.98     10.45 o 
  11  -5   1       53.93       52.15     11.71 o 
  12  -5   1        0.30       23.45     14.35 o 
 -13  -4   1       26.29       30.83     12.42 o 
 -12  -4   1       35.77       58.61     12.29 o 
 -11  -4   1      161.04      147.80     13.90 o 
 -10  -4   1      145.31      156.53     12.93 o 
  -9  -4   1     1122.34     1156.71     37.49 o 
  -8  -4   1      185.97      182.65     11.93 o 
  -7  -4   1     1061.89     1028.50     41.13 o 
  -6  -4   1       99.46       90.59      9.01 o 
  -5  -4   1     1824.53     1716.25     43.91 o 
  -4  -4   1      448.71      446.67     14.56 o 
  -3  -4   1     2137.75     2200.28     42.05 o 
  -2  -4   1     2420.51     2561.24     41.89 o 
  -1  -4   1     2979.09     2853.70     31.13 o 
   0  -4   1      497.31      526.33     12.68 o 
   1  -4   1       18.90       17.31      4.49 o 
   2  -4   1      329.57      299.76     11.15 o 
   3  -4   1      317.28      311.47     10.36 o 
   4  -4   1     1135.96     1125.63     36.31 o 
   5  -4   1      120.90      120.30      9.26 o 
   6  -4   1      224.10      204.93     11.13 o 
   7  -4   1        3.37       20.46      7.98 o 
   8  -4   1       35.96       18.83      8.83 o 
   9  -4   1       21.57       22.41      9.03 o 
  10  -4   1        8.15        3.54      9.41 o 
  11  -4   1        0.86       -8.68      8.68 o 
  12  -4   1        6.23       24.11     11.60 o 
 -13  -3   1        7.78        9.03     12.69 o 
 -12  -3   1      269.44      297.26     17.22 o 
 -11  -3   1        1.22       -0.17      9.65 o 
 -10  -3   1      716.76      720.47     23.94 o 
  -9  -3   1        1.26       11.83      8.80 o 
  -8  -3   1      296.93      289.86     13.44 o 
  -7  -3   1       84.95       92.61      9.40 o 
  -6  -3   1      209.89      216.26     10.03 o 
  -5  -3   1      247.66      221.13      8.97 o 
  -4  -3   1      305.02      363.23     11.06 o 
  -3  -3   1     1170.95     1153.44     29.19 o 
  -2  -3   1      474.80      503.48     14.18 o 
  -1  -3   1     4734.66     5062.10    108.51 o 
   0  -3   1        2.44        1.06      5.78 o 
   1  -3   1      738.56      741.68     16.50 o 
   2  -3   1     1453.15     1438.22     31.20 o 
   3  -3   1        1.65       -1.48      5.01 o 
   4  -3   1      152.86      167.50      8.15 o 
   5  -3   1       44.25       47.03      7.19 o 
   6  -3   1      209.92      210.90     10.11 o 
   7  -3   1        1.30       10.18      7.40 o 
   8  -3   1      144.06      161.10     11.32 o 
   9  -3   1      129.77      151.35     11.79 o 
  10  -3   1        2.82       -0.14     11.04 o 
  11  -3   1       38.19       56.39     14.40 o 
  12  -3   1        0.06        6.81     10.39 o 
  13  -3   1       31.02       60.49     13.38 o 
 -13  -2   1      185.13      183.17     16.95 o 
 -12  -2   1       92.08       95.07     13.56 o 
 -11  -2   1       90.72       80.72     12.29 o 
 -10  -2   1        4.23        5.85      8.38 o 
  -9  -2   1      169.60      153.91     11.70 o 
  -8  -2   1      190.01      222.84     11.64 o 
  -7  -2   1       11.30       21.06      7.59 o 
  -6  -2   1       74.78       91.38      7.74 o 
  -5  -2   1     1050.76     1186.32     33.03 o 
  -4  -2   1       72.85       66.38      6.09 o 
  -3  -2   1      745.49      836.54     24.34 o 
  -2  -2   1      639.21      734.45     21.03 o 
  -1  -2   1     4329.52     4504.38     32.99 o 
   0  -2   1     9136.31     9153.78    117.73 o 
   1  -2   1      164.68      150.30     11.46 o 
   2  -2   1      356.97      363.29     11.58 o 
   3  -2   1      178.44      204.45      7.43 o 
   4  -2   1     2318.87     2363.25     41.58 o 
   5  -2   1      479.97      480.64     14.12 o 
   6  -2   1      815.86      831.88     34.37 o 
   7  -2   1      101.26      105.37      9.24 o 
   8  -2   1      777.59      827.11     25.04 o 
   9  -2   1      741.42      748.73     26.43 o 
  10  -2   1       66.06       89.56     11.54 o 
  11  -2   1       67.13       67.60     11.99 o 
  12  -2   1       21.78       21.02     12.69 o 
  13  -2   1      183.41      179.42     16.98 o 
 -13  -1   1       18.52       23.79     12.32 o 
 -12  -1   1        1.01      -10.39     10.39 o 
 -11  -1   1      100.00       94.48     12.90 o 
 -10  -1   1       22.36       31.67      9.76 o 
  -9  -1   1       64.26       72.31     10.33 o 
  -8  -1   1        5.53       -1.59      7.95 o 
  -7  -1   1      315.58      363.23     12.64 o 
  -6  -1   1      111.99      107.41      7.95 o 
  -5  -1   1       53.64       46.24      6.44 o 
  -4  -1   1       47.22       46.53      5.76 o 
  -3  -1   1     3523.37     3380.86     40.95 o 
  -2  -1   1     4151.47     4500.65     40.30 o 
  -1  -1   1     1784.11     1980.09     23.38 o 
   0  -1   1     1788.64     1820.95     47.29 o 
   1  -1   1     2211.72     2311.03     17.10 o 
   2  -1   1     2331.74     2370.01     29.56 o 
   3  -1   1     7544.37     7718.73     63.38 o 
   4  -1   1     3357.11     3589.24     49.56 o 
   5  -1   1     3742.65     3956.38     61.41 o 
   6  -1   1      969.62      967.61     36.35 o 
   7  -1   1      136.76      149.31      9.82 o 
   8  -1   1     1913.95     1964.10     63.62 o 
   9  -1   1        9.43       10.59      8.85 o 
  10  -1   1      349.00      364.29     17.00 o 
  11  -1   1        1.30      -10.22     10.22 o 
  12  -1   1      257.55      268.18     17.51 o 
  13  -1   1       24.75       19.09     17.11 o 
 -13   0   1        3.07        7.52     12.33 o 
 -12   0   1        0.28        2.86     11.07 o 
 -11   0   1       46.77       24.31     11.90 o 
 -10   0   1       12.08       24.83      9.87 o 
  -9   0   1        3.92       -4.29      8.37 o 
  -8   0   1      895.18      898.30     26.96 o 
  -7   0   1      122.69      125.36      9.93 o 
  -6   0   1      155.07      137.80      8.95 o 
  -5   0   1       10.34       12.21      6.45 o 
  -4   0   1        7.67       11.53      5.46 o 
  -3   0   1        1.52        3.30      5.14 o 
  -2   0   1      441.63      479.06     16.15 o 
  -1   0   1     7622.10     7629.46     31.35 o 
   1   0   1     3174.18     3093.39     34.86 o 
   2   0   1     1006.17      954.67     18.75 o 
   3   0   1     6594.74     6087.08     55.24 o 
   4   0   1      331.00      329.76     10.00 o 
   5   0   1      422.42      405.05     13.25 o 
   6   0   1     2873.29     2861.81     55.56 o 
   7   0   1      464.25      521.18     16.39 o 
   8   0   1      291.56      303.87     12.97 o 
   9   0   1      632.33      679.37     25.29 o 
  10   0   1      793.00      790.47     28.00 o 
  11   0   1        0.85       -2.28      9.87 o 
  12   0   1       97.00      101.75     13.00 o 
  13   0   1      124.47      113.09     15.55 o 
 -13   1   1       34.05       23.53     14.57 o 
 -12   1   1       14.18       11.47     11.28 o 
 -11   1   1       48.47       47.30     12.61 o 
 -10   1   1      384.34      406.00     17.92 o 
  -9   1   1      306.81      283.44     15.02 o 
  -8   1   1      712.69      710.42     21.38 o 
  -7   1   1      630.52      682.06     21.58 o 
  -6   1   1      422.94      395.32     12.72 o 
  -5   1   1      584.95      684.21     27.26 o 
  -4   1   1     4731.27     4973.65     58.03 o 
  -3   1   1     3626.92     3827.58     44.70 o 
  -2   1   1     4821.33     5048.70     43.74 o 
  -1   1   1     1682.04     1660.33     26.58 o 
   0   1   1     8526.69     8662.04     25.08 o 
   1   1   1       43.33       44.60      2.08 o 
   2   1   1     7780.84     7757.98     47.02 o 
   3   1   1     1061.03     1153.19     24.24 o 
   4   1   1        1.09       -0.10      4.72 o 
   5   1   1      473.79      462.18     13.34 o 
   6   1   1       83.84       87.29      7.20 o 
   7   1   1      944.94      963.18     36.23 o 
   8   1   1        1.67        5.34      7.25 o 
   9   1   1      897.92      904.25     28.23 o 
  10   1   1      136.27      127.13     11.32 o 
  11   1   1       20.97        8.55      9.40 o 
  12   1   1        0.96       11.48     10.27 o 
  13   1   1       29.00        8.48     12.60 o 
  14   1   1        1.26        9.99     12.13 o 
 -13   2   1       52.43       59.25     15.17 o 
 -12   2   1        3.41      -10.63     10.63 o 
 -11   2   1      397.15      374.17     18.41 o 
 -10   2   1        0.06       13.88      8.50 o 
  -9   2   1      748.50      771.96     24.72 o 
  -8   2   1        3.65       -7.98      7.98 o 
  -7   2   1     1305.34     1353.62     45.62 o 
  -6   2   1     1474.89     1416.66     44.99 o 
  -5   2   1     2546.51     2655.65     49.85 o 
  -4   2   1     1645.71     1766.92     36.48 o 
  -3   2   1      413.74      452.72     12.80 o 
  -2   2   1     2188.60     2206.99     32.00 o 
  -1   2   1       33.24       34.38      3.91 o 
   0   2   1     5313.26     5010.12     73.64 o 
   1   2   1      107.73      100.93      6.97 o 
   2   2   1    11513.22    11224.31     60.82 o 
   3   2   1     2318.67     2325.24     33.21 o 
   4   2   1      133.32      138.62      6.49 o 
   5   2   1     1073.82     1077.56     30.75 o 
   6   2   1       12.24       24.40      6.05 o 
   7   2   1      443.75      445.59     14.62 o 
   8   2   1       43.79       48.49      8.54 o 
   9   2   1       84.02       87.39      9.88 o 
  10   2   1       93.54       97.03     10.80 o 
  11   2   1       19.87       38.47     10.16 o 
  12   2   1       31.08       20.01     10.87 o 
  13   2   1        1.08      -10.72     10.72 o 
  14   2   1       55.63       52.88     14.96 o 
 -12   3   1       99.14       89.46     13.29 o 
 -11   3   1      107.29      102.95     13.13 o 
 -10   3   1      272.22      254.58     14.77 o 
  -9   3   1      123.57      140.60     11.64 o 
  -8   3   1      165.94      170.36     10.93 o 
  -7   3   1      781.39      774.66     24.88 o 
  -6   3   1      386.66      407.88     13.17 o 
  -5   3   1      189.28      194.18      9.19 o 
  -4   3   1        1.13       16.23      5.98 o 
  -3   3   1     1111.60     1264.60     30.43 o 
  -2   3   1     1179.83     1179.09     28.21 o 
  -1   3   1     1875.09     1843.21     21.89 o 
   0   3   1    17571.45    18123.80    135.57 o 
   1   3   1    20988.94    21131.50    466.34 o 
   2   3   1     5015.94     5037.98     45.40 o 
   3   3   1     1011.74     1122.55     25.72 o 
   4   3   1      217.42      219.21      7.56 o 
   5   3   1      126.09      105.61      7.01 o 
   6   3   1       53.82       67.25      7.15 o 
   7   3   1     1253.99     1230.73     40.98 o 
   8   3   1      448.16      451.08     14.14 o 
   9   3   1      195.37      204.21     12.04 o 
  10   3   1      182.39      181.99     12.19 o 
  11   3   1       53.42       50.80     10.43 o 
  12   3   1      140.84      169.45     15.29 o 
  13   3   1       21.30       34.71     11.61 o 
  14   3   1       97.03      107.03     15.30 o 
 -12   4   1        9.37        5.61     10.65 o 
 -11   4   1        2.33       -8.81      8.81 o 
 -10   4   1       59.95       73.41     11.66 o 
  -9   4   1       65.83       51.78     10.02 o 
  -8   4   1        4.52        1.16      7.70 o 
  -7   4   1      109.00      120.97     10.28 o 
  -6   4   1        5.24        4.13      6.97 o 
  -5   4   1      243.92      236.95     10.29 o 
  -4   4   1      644.25      666.02     19.40 o 
  -3   4   1      136.85      150.75      7.96 o 
  -2   4   1      134.53      101.44      6.78 o 
  -1   4   1      131.96      134.87      5.54 o 
   0   4   1     5863.21     5793.41    112.40 o 
   1   4   1        8.48       10.87      4.04 o 
   2   4   1     1768.59     1717.16     32.74 o 
   3   4   1       17.53       14.99      5.18 o 
   4   4   1       11.31        5.94      5.40 o 
   5   4   1     1292.02     1249.89     34.45 o 
   6   4   1      687.84      716.73     19.91 o 
   7   4   1      467.11      456.02     15.64 o 
   8   4   1       15.86        1.71      8.21 o 
   9   4   1      344.28      355.43     14.43 o 
  10   4   1       76.85       67.57     10.58 o 
  11   4   1       55.20       70.59     10.67 o 
  12   4   1       51.44       52.95     11.72 o 
  13   4   1       55.02       53.67     13.05 o 
  14   4   1       33.50       13.00     13.60 o 
 -12   5   1        3.39       10.28     10.66 o 
 -11   5   1        0.71       17.39     11.73 o 
 -10   5   1       40.08       54.15     11.37 o 
  -9   5   1        9.39        9.48      9.92 o 
  -8   5   1       29.41       41.70      8.79 o 
  -7   5   1       16.81       14.39      8.46 o 
  -6   5   1       25.53       32.23      8.54 o 
  -5   5   1       73.33      100.80      9.11 o 
  -4   5   1      692.38      634.65     21.39 o 
  -3   5   1      561.33      500.11     16.78 o 
  -2   5   1     2265.34     2188.04     46.79 o 
  -1   5   1      853.52      772.97     19.50 o 
   0   5   1     1247.26     1190.47     36.02 o 
   1   5   1     2561.33     2560.60     85.59 o 
   2   5   1     4115.93     4129.22     53.08 o 
   3   5   1       43.50       34.30      6.12 o 
   4   5   1     4146.85     4239.63     59.55 o 
   5   5   1      311.92      328.31     10.59 o 
   6   5   1     1574.92     1517.30     42.70 o 
   7   5   1        0.35        5.80      7.33 o 
   8   5   1      949.72      919.83     28.58 o 
   9   5   1      101.41      103.32     10.92 o 
  10   5   1      262.35      256.68     14.12 o 
  11   5   1      436.88      418.02     18.17 o 
  12   5   1       20.97       21.40     11.79 o 
  13   5   1       31.63       62.22     12.66 o 
 -11   6   1        0.29        3.11     10.48 o 
 -10   6   1      193.38      207.84     15.43 o 
  -9   6   1      130.17      118.49     13.43 o 
  -8   6   1       61.27       64.22     10.51 o 
  -7   6   1       98.42       91.80      9.95 o 
  -6   6   1      116.57      110.54     11.08 o 
  -5   6   1      952.14      909.39     28.06 o 
  -4   6   1       18.90       12.00      7.63 o 
  -3   6   1     1283.81     1214.93     41.78 o 
  -2   6   1       69.81       62.64      8.06 o 
  -1   6   1     2723.68     2486.35     35.49 o 
   0   6   1      198.52      234.08      8.35 o 
   1   6   1     2346.96     2198.87     56.68 o 
   2   6   1     2564.13     2500.63     47.69 o 
   3   6   1      984.67      985.68     33.47 o 
   4   6   1      615.90      641.28     18.53 o 
   5   6   1     1219.96     1223.94     40.96 o 
   6   6   1      289.12      264.42     11.99 o 
   7   6   1        0.44       -3.61      7.71 o 
   8   6   1      561.96      578.34     19.74 o 
   9   6   1       76.34       55.86      9.84 o 
  10   6   1      328.10      289.33     15.53 o 
  11   6   1       13.71       -2.42     10.44 o 
  12   6   1      112.23      111.34     14.90 o 
  13   6   1        8.72       20.94     11.30 o 
 -11   7   1        7.16      -10.78     10.78 o 
 -10   7   1      143.64      120.25     14.30 o 
  -9   7   1        5.81        4.42      9.42 o 
  -8   7   1      408.24      424.71     18.46 o 
  -7   7   1      128.28      133.53     12.12 o 
  -6   7   1      668.38      677.83     23.83 o 
  -5   7   1      195.29      199.68     12.26 o 
  -4   7   1      802.49      744.52     25.40 o 
  -3   7   1      316.26      294.52     13.08 o 
  -2   7   1      408.18      393.98     14.03 o 
  -1   7   1      578.23      542.12     12.62 o 
   0   7   1      245.93      226.23      7.76 o 
   1   7   1     1439.83     1318.50     29.11 o 
   2   7   1        1.04        5.88      7.90 o 
   3   7   1      711.81      659.06     18.60 o 
   4   7   1        3.51       -0.84      7.62 o 
   5   7   1      234.85      247.59     11.70 o 
   6   7   1       42.97       64.09      9.44 o 
   7   7   1      250.94      248.47     13.09 o 
   8   7   1      194.41      210.46     12.59 o 
   9   7   1        7.56       14.47      9.10 o 
  10   7   1       43.28       32.17     10.64 o 
  11   7   1        5.08       25.24     10.74 o 
  12   7   1        0.58       13.99     10.54 o 
  13   7   1        4.01       20.78     12.83 o 
 -10   8   1        5.34       13.01     10.85 o 
  -8   8   1      180.33      208.71     15.19 o 
  -7   8   1        6.06        5.56      9.74 o 
  -6   8   1      147.81      124.24     12.25 o 
  -5   8   1      115.38      111.25     11.12 o 
  -3   8   1       12.95       13.08      8.77 o 
  -2   8   1      348.67      337.94     14.23 o 
  -1   8   1       23.52       18.94      6.12 o 
   0   8   1      228.38      213.83      8.64 o 
   1   8   1      169.44      186.60      8.12 o 
   2   8   1      199.96      225.51     12.06 o 
   3   8   1       62.62       57.25      9.39 o 
   4   8   1        0.24        5.51      8.77 o 
   5   8   1       40.79       27.72      8.82 o 
   7   8   1        6.22       -0.85      8.58 o 
   8   8   1        7.00       15.07      9.45 o 
   9   8   1        2.27       -9.85      9.85 o 
  10   8   1       77.33       56.07     11.98 o 
  11   8   1       37.27       61.77     12.87 o 
  12   8   1       47.10       43.05     13.25 o 
  13   8   1       31.65       31.27     14.18 o 
  -9   9   1       35.14       37.72     12.88 o 
  -7   9   1       15.80        9.74     11.18 o 
  -6   9   1       11.48       23.65     10.09 o 
  -5   9   1        4.51       13.51      9.92 o 
  -4   9   1      178.69      161.77     12.96 o 
  -3   9   1       19.09       12.04      9.26 o 
  -2   9   1        5.55       -6.99      9.27 o 
  -1   9   1       10.05       -5.87      6.71 o 
   0   9   1       23.06       12.97      6.87 o 
   1   9   1       59.83       69.62     12.62 o 
   2   9   1        1.31       -0.93      9.51 o 
   3   9   1       44.76       23.17      9.64 o 
   4   9   1       25.98       25.02     10.16 o 
   5   9   1      106.84       95.51     11.50 o 
   6   9   1       66.08       48.67     10.57 o 
   7   9   1       26.56       28.11     10.11 o 
   8   9   1       57.30       84.27     11.67 o 
   9   9   1        6.39        0.70      9.44 o 
  10   9   1       95.57       87.39     13.14 o 
  11   9   1        0.14        0.19     11.43 o 
  12   9   1      152.67      163.17     17.37 o 
  -8  10   1       23.38       29.74     11.97 o 
  -6  10   1       35.39       22.79     10.35 o 
  -5  10   1        2.07       20.92      9.50 o 
  -4  10   1       30.70       21.70     10.08 o 
  -3  10   1       17.04       26.87      9.77 o 
  -2  10   1       59.53       72.38     11.21 o 
  -1  10   1      334.71      344.66     11.33 o 
   0  10   1       98.81      108.91      8.78 o 
   1  10   1      298.53      312.19     23.69 o 
   2  10   1      210.31      223.03     14.33 o 
   3  10   1      169.87      162.37     12.59 o 
   4  10   1       38.44       50.88     10.61 o 
   5  10   1      452.24      435.90     17.28 o 
   6  10   1       54.35       60.52     10.64 o 
   7  10   1      174.40      196.18     14.00 o 
   8  10   1        0.05       -2.77      9.75 o 
   9  10   1      166.93      154.46     14.31 o 
  10  10   1       40.04       48.68     12.67 o 
  11  10   1       92.27      104.49     14.76 o 
  -7  11   1       15.97       27.52     16.63 o 
  -6  11   1       51.04       41.83     13.14 o 
  -5  11   1        5.05        4.23      9.83 o 
  -4  11   1       34.56       23.26     11.49 o 
  -3  11   1       27.39       18.86     10.70 o 
  -2  11   1       61.29       66.16     11.52 o 
  -1  11   1        0.26        1.71      7.33 o 
   0  11   1      792.11      856.94     44.48 o 
   1  11   1        5.06       14.20     10.21 o 
   2  11   1      443.83      496.56     18.80 o 
   3  11   1      210.52      181.41     13.88 o 
   4  11   1      240.72      259.49     15.72 o 
   5  11   1        6.62       16.15      9.84 o 
   6  11   1      106.76      102.08     13.53 o 
   7  11   1      287.54      283.32     16.78 o 
   8  11   1       39.29       20.05     12.98 o 
   9  11   1      205.46      197.45     16.31 o 
  10  11   1        0.34        6.04     11.12 o 
  11  11   1       74.74       61.00     15.10 o 
  -6  12   1        0.98       20.96     11.61 o 
  -5  12   1      117.49      111.49     14.69 o 
  -3  12   1       61.97       79.75     13.33 o 
  -2  12   1       60.46       65.43     13.07 o 
  -1  12   1      191.40      191.93     10.82 o 
   0  12   1       92.63      108.76      9.72 o 
   1  12   1      101.77       94.82     10.12 o 
   2  12   1      247.97      308.67     17.36 o 
   3  12   1        3.11       16.18     10.31 o 
   4  12   1       30.35       29.39     11.03 o 
   6  12   1      126.66      131.18     14.44 o 
   7  12   1       33.59       33.64     10.84 o 
   8  12   1       62.88       84.54     14.84 o 
   9  12   1       21.07       25.65     12.67 o 
  10  12   1       20.02       -8.67     13.04 o 
  -4  13   1        3.44      -10.67     10.67 o 
  -3  13   1       68.91       64.99     12.30 o 
  -1  13   1       52.15       47.77      9.55 o 
   0  13   1        2.22       -1.64     20.18 o 
   1  13   1       42.80       48.26      8.73 o 
   2  13   1       45.00       56.46     13.74 o 
   3  13   1       12.85        9.35     11.55 o 
   4  13   1       45.61       35.62     13.56 o 
   5  13   1        1.55      -11.27     11.27 o 
   6  13   1       47.07       68.86     13.76 o 
   7  13   1        0.68       11.82     11.51 o 
   8  13   1        5.90        7.24     12.15 o 
   9  13   1        0.14       12.38     12.22 o 
  -2  14   1       12.91       -6.22     11.58 o 
  -1  14   1        2.32        5.15      7.87 o 
   0  14   1        0.02        8.76     15.98 o 
   1  14   1        0.31       -0.97      8.02 o 
   2  14   1        3.94        2.76     11.18 o 
   3  14   1        3.54       25.16     11.43 o 
   4  14   1       23.83       24.79     12.93 o 
   5  14   1        1.10       11.43     11.73 o 
   6  14   1       10.88       18.79     12.84 o 
   7  14   1        1.29        7.65     13.92 o 
   2  15   1       25.94       28.39     12.97 o 
   3  15   1        5.87      -12.82     12.82 o 
  -4 -14   2       40.78       38.26     14.32 o 
  -3 -14   2        2.14      -11.53     11.53 o 
  -2 -14   2       19.38       -0.72     12.98 o 
  -1 -14   2        5.21        8.34     16.61 o 
   0 -14   2        7.82       10.74     10.19 o 
  -7 -13   2       13.73        1.47     12.87 o 
  -6 -13   2       10.25       -2.12     12.88 o 
  -5 -13   2       15.12        9.07     12.75 o 
  -4 -13   2       16.04       19.15     13.58 o 
  -3 -13   2        3.83        0.27     11.17 o 
  -2 -13   2       12.67       16.69     12.35 o 
  -1 -13   2        0.15        2.43      7.82 o 
   0 -13   2        4.52       -1.55      7.98 o 
   1 -13   2       19.34       29.01      9.50 o 
   2 -13   2        0.38      -10.49     11.05 o 
   3 -13   2        7.87       16.23     11.54 o 
   4 -13   2        1.55       -5.15     11.90 o 
  -8 -12   2        2.64        6.18     13.37 o 
  -7 -12   2       12.35       10.61     12.05 o 
  -6 -12   2        0.35       -6.41     11.14 o 
  -5 -12   2       21.00       16.92     11.48 o 
  -4 -12   2       10.42        3.06     11.16 o 
  -3 -12   2       24.95       16.93     11.33 o 
  -2 -12   2       15.05       24.18     12.42 o 
  -1 -12   2       23.83       19.83      7.36 o 
   0 -12   2       18.44       12.44      8.29 o 
   1 -12   2       14.20       -4.62      8.38 o 
   2 -12   2       27.57       35.15     12.93 o 
   3 -12   2       48.91       40.80     11.85 o 
   4 -12   2        1.84        5.72     11.83 o 
   5 -12   2       72.98       84.55     14.56 o 
  -9 -11   2       12.67        2.96     14.55 o 
  -8 -11   2       22.33       10.04     12.09 o 
  -7 -11   2        0.65       11.93     11.71 o 
  -6 -11   2       10.25        0.40     11.20 o 
  -5 -11   2        1.10        4.13      9.99 o 
  -4 -11   2      221.61      249.59     16.55 o 
  -3 -11   2        0.13      -10.48     10.48 o 
  -2 -11   2      362.52      353.68     18.06 o 
  -1 -11   2        4.11       14.21      6.96 o 
   0 -11   2      219.87      227.51     11.55 o 
   1 -11   2       24.50       17.88     10.99 o 
   2 -11   2      130.94      139.39     14.77 o 
   3 -11   2       16.78       17.29     10.89 o 
   4 -11   2       22.82       34.54     11.44 o 
   5 -11   2       68.19       84.35     13.94 o 
   6 -11   2       15.50       21.33     12.74 o 
   7 -11   2       73.61       64.91     14.41 o 
 -10 -10   2        1.26        6.01     12.72 o 
  -9 -10   2       85.54       79.51     13.27 o 
  -8 -10   2        0.01      -10.25     10.25 o 
  -7 -10   2       75.39       92.36     12.79 o 
  -6 -10   2       43.46       50.12     12.39 o 
  -5 -10   2      219.87      202.87     15.18 o 
  -4 -10   2      186.25      178.12     14.22 o 
  -3 -10   2      164.78      151.79     13.72 o 
  -2 -10   2      197.89      197.68     14.30 o 
  -1 -10   2      114.67      113.68      8.97 o 
   0 -10   2      282.10      303.15     12.74 o 
   1 -10   2       39.27       44.38      8.05 o 
   2 -10   2      240.53      242.90     15.79 o 
   3 -10   2       27.02       21.90     10.33 o 
   4 -10   2      265.12      251.98     16.05 o 
   5 -10   2        9.06        9.43     12.79 o 
   6 -10   2      279.15      313.73     19.57 o 
   7 -10   2       16.31       30.57     12.85 o 
   8 -10   2       25.56       24.29     12.23 o 
 -11  -9   2       39.14       31.10     12.79 o 
 -10  -9   2       69.75       70.73     13.87 o 
  -9  -9   2      107.91      104.09     14.08 o 
  -8  -9   2       90.12      100.92     12.70 o 
  -7  -9   2      281.21      277.51     17.08 o 
  -6  -9   2       78.63       87.59     12.04 o 
  -5  -9   2      692.25      651.96     24.01 o 
  -4  -9   2       75.74       74.40     11.07 o 
  -3  -9   2      474.81      456.98     18.27 o 
  -2  -9   2       17.90       21.17     10.38 o 
  -1  -9   2      100.91      106.94      8.34 o 
   0  -9   2      104.39      101.64     16.03 o 
   1  -9   2      134.46      134.34      8.89 o 
   2  -9   2      221.52      202.47     13.96 o 
   3  -9   2       10.38       23.79      9.59 o 
   4  -9   2      338.25      323.65     16.74 o 
   5  -9   2      171.25      154.91     13.83 o 
   6  -9   2       76.15       61.61     12.40 o 
   7  -9   2        8.85       26.04     11.02 o 
   8  -9   2        2.15       -4.94     10.55 o 
   9  -9   2        8.11       10.01     11.71 o 
 -11  -8   2        5.32       18.65     12.01 o 
 -10  -8   2      186.25      225.33     16.70 o 
  -9  -8   2       53.51       63.44     12.01 o 
  -8  -8   2      149.52      139.80     13.44 o 
  -7  -8   2      222.49      211.93     14.20 o 
  -6  -8   2      284.40      270.86     14.78 o 
  -5  -8   2       73.24       92.90     11.37 o 
  -4  -8   2      502.08      526.71     19.43 o 
  -3  -8   2      280.06      295.78     14.29 o 
  -2  -8   2       66.21       56.69     10.64 o 
  -1  -8   2      157.82      156.71     21.75 o 
   0  -8   2       31.04       23.12      8.11 o 
   1  -8   2       61.65       55.11      7.36 o 
   2  -8   2       40.73       23.12     10.21 o 
   3  -8   2      270.21      253.82     14.31 o 
   4  -8   2       55.66       51.71     10.54 o 
   5  -8   2       51.07       42.39     10.05 o 
   6  -8   2       70.12       55.07     10.56 o 
   7  -8   2       17.49        9.69     10.74 o 
   8  -8   2        0.47       -9.22      9.22 o 
   9  -8   2        8.16       21.21     10.61 o 
  10  -8   2        0.50      -10.94     10.94 o 
 -12  -7   2        4.40       13.31     13.25 o 
 -11  -7   2       23.47        6.91     12.81 o 
 -10  -7   2      100.96       89.08     13.22 o 
  -9  -7   2       15.88       22.76     10.74 o 
  -8  -7   2       62.92       70.87     10.93 o 
  -7  -7   2       16.25        8.28      9.81 o 
  -6  -7   2      117.18      124.08     11.17 o 
  -5  -7   2       48.79       37.83      9.73 o 
  -4  -7   2      150.32      147.38     11.55 o 
  -3  -7   2      250.90      254.57     12.75 o 
  -2  -7   2        4.22        3.53      8.32 o 
  -1  -7   2      243.86      215.88     18.83 o 
   0  -7   2       64.13       49.87      6.62 o 
   1  -7   2        3.27        9.56      6.06 o 
   2  -7   2      284.73      247.68     12.93 o 
   3  -7   2      216.21      214.01     12.52 o 
   4  -7   2       86.77       91.64     10.17 o 
   5  -7   2      154.43      156.30     12.06 o 
   6  -7   2      942.54      932.50     31.63 o 
   7  -7   2       33.68       17.38      9.76 o 
   8  -7   2      184.32      190.51     14.74 o 
   9  -7   2       53.89       52.12     14.30 o 
  10  -7   2        9.93       26.79     11.42 o 
  11  -7   2        9.90       17.31     12.42 o 
 -12  -6   2       21.26       19.42     12.44 o 
 -11  -6   2       52.07       29.38     11.98 o 
 -10  -6   2        6.98       -0.81      9.85 o 
  -9  -6   2       29.48       51.21     11.35 o 
  -8  -6   2       17.14       15.01      8.96 o 
  -7  -6   2       18.13       23.08      9.09 o 
  -6  -6   2       12.83       13.07      8.62 o 
  -5  -6   2      134.98      135.03     10.74 o 
  -4  -6   2      503.72      531.69     17.35 o 
  -3  -6   2      585.99      604.20     17.97 o 
  -2  -6   2      444.22      475.78     14.94 o 
  -1  -6   2       31.47       14.53     10.59 o 
   0  -6   2        1.42        4.66      5.22 o 
   1  -6   2     1423.83     1325.87     30.30 o 
   2  -6   2       81.26       64.51      9.11 o 
   3  -6   2     1535.60     1442.02     47.95 o 
   4  -6   2      952.80      898.45     41.61 o 
   5  -6   2       73.73       62.46      9.78 o 
   6  -6   2       94.07       91.10     10.71 o 
   7  -6   2       49.23       47.70     10.11 o 
   8  -6   2      346.10      295.78     16.16 o 
   9  -6   2        0.38        1.06      9.18 o 
  10  -6   2      137.42      164.06     15.97 o 
  11  -6   2        1.78        1.36     11.73 o 
 -13  -5   2       41.56       32.50     13.55 o 
 -12  -5   2        0.17        2.55     11.45 o 
 -11  -5   2       12.35       21.31     11.12 o 
 -10  -5   2        2.33       -2.04      9.34 o 
  -9  -5   2       38.65       29.24     10.10 o 
  -8  -5   2      394.63      405.58     15.52 o 
  -7  -5   2        3.77       -8.46      8.46 o 
  -6  -5   2      945.55      929.30     27.79 o 
  -5  -5   2      197.86      220.66     11.19 o 
  -4  -5   2     2527.23     2475.03     58.51 o 
  -3  -5   2      122.48      108.43      8.54 o 
  -2  -5   2     3128.02     3069.24     54.10 o 
  -1  -5   2     4104.32     3963.39     45.90 o 
   0  -5   2       83.77       55.01      5.27 o 
   1  -5   2     3120.53     2983.80     37.67 o 
   2  -5   2     1145.41     1067.24     36.54 o 
   3  -5   2     2959.41     2834.17     57.94 o 
   4  -5   2      116.50       96.11      9.03 o 
   5  -5   2      675.46      700.09     21.96 o 
   6  -5   2       43.68       42.99      8.64 o 
   7  -5   2      722.56      756.72     27.54 o 
   8  -5   2      262.14      230.77     13.84 o 
   9  -5   2      122.53      140.12     13.31 o 
  10  -5   2       33.78       40.98     11.73 o 
  11  -5   2        6.31       13.63     11.02 o 
  12  -5   2       23.50       34.99     11.71 o 
 -13  -4   2       35.74       30.75     14.71 o 
 -12  -4   2        6.47        2.39     11.37 o 
 -11  -4   2       27.21       17.56     12.01 o 
 -10  -4   2      643.98      636.58     23.46 o 
  -9  -4   2      445.50      417.53     17.06 o 
  -8  -4   2      301.29      280.99     13.81 o 
  -7  -4   2      208.11      212.03     12.21 o 
  -6  -4   2      519.71      536.54     18.47 o 
  -5  -4   2      786.69      768.20     34.30 o 
  -4  -4   2     2821.81     2813.72     53.25 o 
  -3  -4   2       20.03       16.85      6.78 o 
  -2  -4   2     1173.11     1063.73     32.15 o 
  -1  -4   2     1142.05     1213.56     57.15 o 
   0  -4   2     2394.55     2360.38     88.00 o 
   1  -4   2     1352.81     1423.35     25.46 o 
   2  -4   2     1262.48     1219.59     35.16 o 
   3  -4   2     1612.35     1636.09     41.55 o 
   4  -4   2      514.06      500.48     15.85 o 
   5  -4   2      421.95      375.90     12.62 o 
   6  -4   2       95.85      106.51      9.41 o 
   7  -4   2      438.51      434.67     15.96 o 
   8  -4   2        9.36       -0.38      7.81 o 
   9  -4   2       90.27       76.04     10.82 o 
  10  -4   2       15.51       22.57     10.52 o 
  11  -4   2        6.48        3.91     11.16 o 
  12  -4   2        0.36       -3.24     11.88 o 
 -13  -3   2       33.00       57.37     14.59 o 
 -12  -3   2        6.42       25.34     11.05 o 
 -11  -3   2      342.50      357.07     18.27 o 
 -10  -3   2       51.04       63.20     11.12 o 
  -9  -3   2     1270.37     1337.53     55.01 o 
  -8  -3   2        1.96       -6.76      8.35 o 
  -7  -3   2      944.59      905.66     27.13 o 
  -6  -3   2      393.43      429.80     14.38 o 
  -5  -3   2       68.40       44.57      7.24 o 
  -4  -3   2       10.49       12.50      6.16 o 
  -3  -3   2     1644.41     1674.90     37.02 o 
  -2  -3   2     2129.38     2332.01     40.15 o 
  -1  -3   2      194.27      175.56      5.61 o 
   0  -3   2      533.31      520.58     21.51 o 
   1  -3   2        2.29        1.19      3.92 o 
   2  -3   2        6.93        5.75      5.18 o 
   3  -3   2       78.50       95.14      7.14 o 
   4  -3   2      439.26      410.48     12.48 o 
   5  -3   2       19.85       18.90      6.58 o 
   6  -3   2       35.19       22.77      7.43 o 
   7  -3   2      102.31       92.39      9.72 o 
   8  -3   2       35.65       39.10      9.03 o 
   9  -3   2       27.96       40.83      8.91 o 
  10  -3   2       46.74       45.20     10.08 o 
  11  -3   2        1.57       11.66      9.78 o 
  12  -3   2        2.10       22.76     10.14 o 
  13  -3   2        8.50       16.33     13.46 o 
 -13  -2   2        4.90       15.12     12.73 o 
 -12  -2   2      130.58      143.80     14.97 o 
 -11  -2   2      200.04      189.19     14.82 o 
 -10  -2   2       76.87       90.79     12.31 o 
  -9  -2   2       34.82       35.44      9.68 o 
  -8  -2   2      103.98      118.15     11.09 o 
  -7  -2   2      500.36      530.33     17.20 o 
  -6  -2   2       47.96       60.83      8.10 o 
  -5  -2   2      173.71      142.72      8.37 o 
  -4  -2   2       64.77       70.85      6.81 o 
  -3  -2   2     2933.45     3123.79     44.82 o 
  -2  -2   2     4427.21     4666.27     50.05 o 
  -1  -2   2     1869.60     1914.00     39.67 o 
   0  -2   2     4980.16     5230.10    174.20 o 
   1  -2   2     1225.14     1268.58     25.26 o 
   2  -2   2      906.43      943.85     26.27 o 
   3  -2   2       23.05       30.47      5.86 o 
   4  -2   2       33.10       37.71      5.93 o 
   5  -2   2     1719.02     1936.83     44.45 o 
   6  -2   2      421.20      432.49     13.62 o 
   7  -2   2      638.33      658.67     20.36 o 
   8  -2   2       21.42       38.88      8.76 o 
   9  -2   2      179.35      197.26     12.38 o 
  10  -2   2       28.50       20.12      9.30 o 
  11  -2   2      268.92      271.93     16.13 o 
  12  -2   2       13.99       25.20     10.86 o 
  13  -2   2       13.40       14.52     12.98 o 
 -13  -1   2       25.53       14.50     14.05 o 
 -12  -1   2      104.49      128.17     14.81 o 
 -11  -1   2        6.20       16.83     11.19 o 
 -10  -1   2       84.59       93.55     11.94 o 
  -9  -1   2       88.34       90.39     11.18 o 
  -8  -1   2        7.71        3.37      8.92 o 
  -7  -1   2      104.36      108.53     10.08 o 
  -6  -1   2        2.50       -4.66      6.81 o 
  -5  -1   2      380.64      385.46     12.53 o 
  -4  -1   2      231.64      225.57      8.67 o 
  -3  -1   2      831.69      859.90     25.79 o 
  -2  -1   2      904.09      997.67     24.75 o 
  -1  -1   2     3156.07     3467.80     73.29 o 
   0  -1   2       54.94       53.71      6.60 o 
   1  -1   2      472.92      544.94     12.14 o 
   2  -1   2     3480.75     3752.47     40.60 o 
   3  -1   2     3062.04     3240.87     44.07 o 
   4  -1   2     2676.09     2968.02     47.07 o 
   5  -1   2     3035.30     2981.80     53.48 o 
   6  -1   2     1033.94      940.26     35.25 o 
   7  -1   2      317.15      310.77     12.38 o 
   8  -1   2      268.00      287.80     12.98 o 
   9  -1   2      642.90      678.72     20.78 o 
  10  -1   2      105.05      126.00     12.09 o 
  11  -1   2      217.71      215.25     15.16 o 
  12  -1   2        5.47       17.92     11.35 o 
  13  -1   2      170.99      170.85     16.43 o 
 -13   0   2        2.93        4.96     13.97 o 
 -12   0   2       46.48       31.91     13.22 o 
 -11   0   2        0.21       -3.05     10.30 o 
 -10   0   2       15.60       24.26     11.32 o 
  -9   0   2      128.97      143.94     12.13 o 
  -8   0   2       19.12       18.60      9.29 o 
  -7   0   2      287.69      256.57     12.90 o 
  -6   0   2       57.86       49.50      8.22 o 
  -5   0   2     1016.55     1039.21     33.78 o 
  -4   0   2      186.02      210.86      8.35 o 
  -3   0   2     1062.77     1047.63     27.38 o 
  -2   0   2       82.10       91.59      6.30 o 
  -1   0   2    21963.38    22319.18    235.06 o 
   0   0   2     2181.49     2177.20     28.34 o 
   1   0   2     1476.70     1388.20     15.25 o 
   2   0   2       88.88      100.84      5.37 o 
   3   0   2      278.51      302.91      8.11 o 
   4   0   2     2840.47     2654.93     42.99 o 
   5   0   2     2203.94     2170.73     44.49 o 
   6   0   2     2763.52     2595.86     52.92 o 
   7   0   2        5.06        6.63      7.22 o 
   8   0   2      833.21      809.49     24.57 o 
   9   0   2      388.30      369.34     15.47 o 
  10   0   2      176.73      168.64     12.93 o 
  11   0   2      149.63      140.27     12.90 o 
  12   0   2      131.38      159.89     14.47 o 
  13   0   2      119.55      118.76     16.14 o 
 -13   1   2        0.26      -14.24     14.24 o 
 -12   1   2       39.27       30.34     12.94 o 
 -11   1   2        5.61       -1.89     10.35 o 
 -10   1   2       25.08       26.42     10.22 o 
  -9   1   2        5.04       13.62      8.64 o 
  -8   1   2      323.13      305.16     14.79 o 
  -7   1   2      640.62      645.16     21.87 o 
  -6   1   2      249.39      259.75     11.21 o 
  -5   1   2     2154.03     2256.61     48.12 o 
  -4   1   2      128.94      131.51      7.49 o 
  -3   1   2     1725.51     1695.16     33.92 o 
  -2   1   2       76.09       84.80      6.24 o 
  -1   1   2    18948.74    20035.40    182.05 o 
   0   1   2     1821.51     1667.29     16.14 o 
   1   1   2    12577.73    12527.17     55.54 o 
   2   1   2    15289.58    15668.10     73.54 o 
   3   1   2     8844.78     8952.08     66.46 o 
   4   1   2      766.22      788.28     24.86 o 
   5   1   2     3531.60     3558.08     55.90 o 
   6   1   2      944.44     1026.53     33.93 o 
   7   1   2      297.33      311.59     11.75 o 
   8   1   2     1928.37     2005.74     55.86 o 
   9   1   2        3.02        5.24      8.04 o 
  10   1   2        1.51        3.97      8.50 o 
  11   1   2        1.75       -4.56     10.33 o 
  12   1   2      150.31      158.74     14.57 o 
  13   1   2        6.67       18.10     11.33 o 
  14   1   2       12.11       25.73     13.52 o 
 -13   2   2       36.46       68.44     14.75 o 
 -12   2   2       78.61       81.58     14.22 o 
 -11   2   2       86.60       99.75     13.40 o 
 -10   2   2      209.02      204.63     15.83 o 
  -9   2   2       68.58       78.66     11.74 o 
  -8   2   2      335.39      363.26     14.94 o 
  -7   2   2       55.11       46.29      8.99 o 
  -6   2   2     1267.82     1311.45     44.30 o 
  -5   2   2       30.71       27.06      6.58 o 
  -4   2   2     1420.80     1504.47     36.57 o 
  -3   2   2      848.93      845.12     28.94 o 
  -2   2   2      512.58      502.63     14.08 o 
  -1   2   2     3489.65     3665.49     57.00 o 
   0   2   2      868.02      841.17     13.63 o 
   1   2   2     9259.03     9589.88    141.16 o 
   2   2   2     1183.51     1204.14     23.21 o 
   3   2   2     4531.05     4622.58     47.38 o 
   4   2   2       40.50       30.00      5.28 o 
   5   2   2      743.69      767.16     27.26 o 
   6   2   2      253.86      284.80      9.94 o 
   7   2   2      537.19      553.05     16.60 o 
   8   2   2       21.82       33.52      8.18 o 
   9   2   2       59.97       62.18      9.47 o 
  10   2   2        1.60       -8.11      8.11 o 
  11   2   2        7.97       -8.92      8.92 o 
  12   2   2       16.15       16.59     10.20 o 
  13   2   2       46.64       39.73     13.63 o 
  14   2   2        0.24       15.30     12.31 o 
 -12   3   2        2.55        9.59     11.71 o 
 -11   3   2      399.28      431.57     19.94 o 
 -10   3   2       46.53       33.24     10.97 o 
  -9   3   2      196.95      187.58     13.15 o 
  -8   3   2      114.43      132.50     11.20 o 
  -7   3   2      141.65      148.82     11.38 o 
  -6   3   2       79.96       89.35      9.12 o 
  -5   3   2      274.28      293.98     10.69 o 
  -4   3   2      761.99      804.38     31.99 o 
  -3   3   2      148.43      171.60      7.54 o 
  -2   3   2     6202.88     6519.51     61.27 o 
  -1   3   2      173.73      182.27     11.14 o 
   0   3   2      486.27      471.85     10.31 o 
   1   3   2      170.41      180.84      8.13 o 
   2   3   2     2133.25     2105.07     32.14 o 
   3   3   2     2130.10     2146.99     34.74 o 
   4   3   2      374.94      424.77     12.70 o 
   5   3   2       51.11       41.81      6.12 o 
   6   3   2      101.33       99.02      7.66 o 
   7   3   2        3.62       12.76      6.99 o 
   8   3   2       29.17       26.53      7.94 o 
   9   3   2       67.36       80.06     10.20 o 
  10   3   2      481.90      507.17     18.40 o 
  11   3   2       10.19       21.46      9.66 o 
  12   3   2        1.02       15.46      9.47 o 
  13   3   2        0.04       -4.12     10.76 o 
  14   3   2       20.43       -2.98     13.07 o 
 -12   4   2       49.92       56.25     14.10 o 
 -11   4   2       37.42       44.00     11.25 o 
 -10   4   2       12.69       -6.82     17.82 o 
  -9   4   2      144.21      180.37     12.47 o 
  -8   4   2        0.81        0.86      8.28 o 
  -7   4   2       18.15       16.09      8.55 o 
  -6   4   2       35.28       41.99      8.30 o 
  -5   4   2      328.80      337.81     11.89 o 
  -4   4   2      928.38      938.98     33.90 o 
  -3   4   2      562.69      663.97     28.53 o 
  -2   4   2      557.28      549.76     16.34 o 
  -1   4   2       24.08       22.57      6.15 o 
   0   4   2      564.40      573.81     21.03 o 
   1   4   2      349.52      348.69      7.45 o 
   2   4   2      890.93      985.12     26.44 o 
   3   4   2        4.38        9.68      4.91 o 
   4   4   2       11.76       12.88      5.54 o 
   5   4   2     1017.13      984.59     32.22 o 
   6   4   2      836.41      890.19     32.77 o 
   7   4   2     1477.79     1582.40     49.41 o 
   8   4   2     1167.38     1081.81     50.77 o 
   9   4   2     2161.50     2035.63     61.00 o 
  10   4   2      245.87      244.45     14.16 o 
  11   4   2        1.12       17.64      9.17 o 
  12   4   2       68.77       78.63     12.20 o 
  13   4   2       47.15       49.88     12.40 o 
  14   4   2      108.79      105.63     16.41 o 
 -12   5   2        1.78       25.03     11.96 o 
 -11   5   2       10.58       24.76     11.17 o 
 -10   5   2        0.86        9.15      9.99 o 
  -9   5   2       69.61       75.64     11.05 o 
  -8   5   2       14.27       13.58      8.32 o 
  -7   5   2      231.42      199.15     12.77 o 
  -6   5   2      139.42      122.58     10.42 o 
  -5   5   2        1.32        0.56      7.45 o 
  -4   5   2      632.12      666.60     20.58 o 
  -3   5   2       14.32        3.39      6.27 o 
  -2   5   2       56.17       31.26      6.80 o 
  -1   5   2        7.69        9.01      5.89 o 
   0   5   2     3987.86     3991.93     48.74 o 
   1   5   2        8.56        1.36      4.15 o 
   2   5   2     1004.69      998.83     28.43 o 
   3   5   2     2083.40     2011.02     39.91 o 
   4   5   2      559.74      621.92     17.61 o 
   5   5   2     1093.06     1075.94     34.90 o 
   6   5   2       22.94       21.78      7.38 o 
   7   5   2     1523.25     1470.26     44.90 o 
   8   5   2        0.32        6.89      8.71 o 
   9   5   2      843.70      849.58     25.89 o 
  10   5   2      309.12      309.40     14.89 o 
  11   5   2      212.86      211.64     14.38 o 
  12   5   2      170.21      183.70     17.36 o 
  13   5   2       70.66       64.67     12.92 o 
  14   5   2      121.82      116.11     17.00 o 
 -11   6   2       36.63       52.50     13.44 o 
 -10   6   2        9.46       20.76     10.55 o 
  -9   6   2       94.89       99.58     12.72 o 
  -8   6   2       17.78        6.91      8.60 o 
  -7   6   2      200.48      199.19     12.94 o 
  -6   6   2      793.87      689.97     26.33 o 
  -5   6   2       15.32       18.48      8.35 o 
  -4   6   2      456.81      436.84     18.28 o 
  -3   6   2      295.17      267.78     11.47 o 
  -2   6   2     3629.95     3757.99     63.36 o 
  -1   6   2      768.42      743.71     22.85 o 
   0   6   2     3249.05     3220.23     72.81 o 
   1   6   2      821.56      781.48     21.40 o 
   2   6   2       58.93       50.01      7.39 o 
   3   6   2      586.90      609.68     17.88 o 
   4   6   2     3590.05     3505.09     58.10 o 
   5   6   2      151.73      149.79      9.09 o 
   6   6   2      363.96      347.28     12.69 o 
   7   6   2      464.65      493.12     15.12 o 
   8   6   2       17.47       26.30      9.12 o 
   9   6   2      148.97      167.96     12.61 o 
  10   6   2        0.03       -0.33      8.84 o 
  11   6   2      279.95      257.55     15.78 o 
  12   6   2        2.37       18.88     10.22 o 
  13   6   2       74.97       73.44     14.11 o 
 -11   7   2       13.28       38.20     12.66 o 
 -10   7   2        6.69       13.79     10.14 o 
  -9   7   2      133.27      126.60     14.09 o 
  -8   7   2       15.16       20.54      9.34 o 
  -7   7   2      158.28      184.28     13.76 o 
  -6   7   2        0.50       13.66      8.53 o 
  -5   7   2      370.32      385.58     14.99 o 
  -4   7   2       16.35       23.48      8.53 o 
  -3   7   2      193.91      178.60     11.05 o 
  -2   7   2      217.20      203.40     11.26 o 
  -1   7   2     1404.46     1348.16     42.41 o 
   0   7   2     2472.72     2249.60    126.87 o 
   1   7   2        6.25        1.43      5.32 o 
   2   7   2      804.12      821.74     33.12 o 
   3   7   2      456.03      477.33     16.47 o 
   4   7   2     1193.21     1176.71     41.05 o 
   5   7   2       58.64       52.58      8.34 o 
   6   7   2      584.26      591.92     20.81 o 
   7   7   2        0.77        4.42      8.97 o 
   8   7   2       70.20       74.48     10.34 o 
   9   7   2       31.71       43.34      9.79 o 
  10   7   2       60.16       70.80     11.28 o 
  11   7   2       37.11       57.12     11.06 o 
  12   7   2       16.86       10.33     11.48 o 
  13   7   2        1.73        5.97     11.18 o 
 -10   8   2      220.98      240.36     19.20 o 
  -9   8   2       22.49       40.98     16.94 o 
  -8   8   2      252.49      244.47     16.58 o 
  -7   8   2       74.72       79.79     11.57 o 
  -6   8   2      365.94      391.19     16.90 o 
  -5   8   2       14.06       38.37      9.67 o 
  -4   8   2       34.70       22.74      9.42 o 
  -3   8   2      337.19      332.10     15.24 o 
  -2   8   2        3.32       14.20      9.04 o 
  -1   8   2      648.71      615.57     15.08 o 
   0   8   2       79.60       74.78      7.09 o 
   1   8   2     1308.66     1301.39     32.32 o 
   2   8   2      320.41      325.35     13.08 o 
   3   8   2       29.41       30.97      8.72 o 
   4   8   2       70.58       68.20      9.80 o 
   5   8   2       47.85       53.28      8.94 o 
   6   8   2      178.54      171.95     11.81 o 
   7   8   2       20.58       21.41      8.94 o 
   8   8   2       15.89       24.68      9.58 o 
   9   8   2       56.20       64.45     10.72 o 
  10   8   2       11.23       31.78     10.17 o 
  11   8   2       15.06      -10.41     10.41 o 
  12   8   2       34.83        8.90     11.22 o 
  13   8   2        1.29        1.16     14.26 o 
  -9   9   2        6.07       -6.62     11.26 o 
  -7   9   2       16.29        9.57     10.19 o 
  -6   9   2      245.07      215.50     15.51 o 
  -5   9   2      114.04      102.91     12.59 o 
  -3   9   2       73.78       52.50     10.66 o 
  -2   9   2       14.89       33.78      9.35 o 
  -1   9   2      291.94      280.07     18.80 o 
   0   9   2       64.26       56.09      7.44 o 
   1   9   2       71.81       74.50      7.31 o 
   2   9   2      342.50      365.28     15.14 o 
   3   9   2      105.30       97.62     10.58 o 
   4   9   2      234.15      233.99     13.14 o 
   5   9   2       15.55        0.92      8.61 o 
   6   9   2      257.97      260.84     14.06 o 
   7   9   2        0.76        8.53      8.64 o 
   8   9   2      124.81      124.37     12.53 o 
   9   9   2        7.85        3.29      9.82 o 
  10   9   2       34.93       33.08     11.06 o 
  11   9   2       73.58       77.82     13.16 o 
  12   9   2        0.23        1.90     11.48 o 
  -8  10   2        3.06       10.46     11.28 o 
  -6  10   2        5.20       20.75     10.37 o 
  -5  10   2        8.16       14.22     10.17 o 
  -4  10   2        7.26       -8.85      8.85 o 
  -3  10   2       15.06       19.41     10.13 o 
  -2  10   2        6.44       -5.38      9.09 o 
  -1  10   2        5.78        3.22      6.74 o 
   0  10   2       28.57       34.75     18.24 o 
   1  10   2       48.08       29.07      9.05 o 
   2  10   2      441.63      437.84     17.08 o 
   3  10   2       84.13      107.91     11.59 o 
   4  10   2      452.13      492.57     17.12 o 
   5  10   2      156.18      161.95     12.32 o 
   6  10   2      111.65      121.88     12.19 o 
   7  10   2        6.61        7.52      9.59 o 
   8  10   2      275.10      278.62     16.30 o 
   9  10   2       13.16       15.40     10.20 o 
  10  10   2       85.32      126.33     14.23 o 
  11  10   2       41.30       48.02     12.93 o 
  12  10   2      145.16      135.31     15.92 o 
  -7  11   2       16.77       -0.21     11.32 o 
  -6  11   2        5.32       -0.37      9.61 o 
  -5  11   2        4.47       18.92     10.21 o 
  -4  11   2       67.84       83.71     12.37 o 
  -3  11   2        1.70        4.68     10.47 o 
  -2  11   2       27.31       50.70     11.74 o 
  -1  11   2      149.41      195.32     14.56 o 
   0  11   2        0.25       10.23      7.27 o 
   1  11   2      531.96      464.57     25.58 o 
   2  11   2        4.63       15.20     11.14 o 
   3  11   2      195.84      210.93     14.26 o 
   4  11   2      134.28      150.03     13.26 o 
   5  11   2       69.11       72.71     11.42 o 
   6  11   2       24.83       26.76     11.17 o 
   7  11   2      119.80      110.24     13.04 o 
   8  11   2       78.29       62.81     12.79 o 
   9  11   2       18.54       19.15     11.61 o 
  10  11   2      180.20      189.81     16.28 o 
  11  11   2       11.31        0.69     12.90 o 
  -6  12   2       50.10       35.88     13.48 o 
  -5  12   2        0.14        1.28     11.11 o 
  -3  12   2       18.67       25.15     10.82 o 
  -2  12   2       51.02       65.92     12.31 o 
  -1  12   2       54.20       50.79      8.74 o 
   0  12   2      434.39      446.16     14.80 o 
   1  12   2      125.29      108.47     10.18 o 
   2  12   2      237.30      255.39     16.83 o 
   3  12   2       70.47       84.06     13.07 o 
   4  12   2       87.45       86.31     12.83 o 
   5  12   2       80.26       67.10     11.84 o 
   6  12   2       14.42        9.20     11.31 o 
   7  12   2      108.01      124.41     14.53 o 
   8  12   2        0.34        5.17     10.73 o 
   9  12   2      112.57       92.71     14.19 o 
  10  12   2        7.93       -1.92     11.75 o 
  -4  13   2       17.90       32.75     13.75 o 
  -3  13   2       14.87       18.37     21.04 o 
  -1  13   2        4.98        1.82      8.02 o 
   0  13   2       17.10       22.73      8.33 o 
   1  13   2        1.42        4.06      8.03 o 
   2  13   2      139.51      145.85     16.63 o 
   3  13   2        9.50       19.74     11.43 o 
   4  13   2       67.80       96.50     13.68 o 
   5  13   2       25.13       28.54     11.60 o 
   6  13   2       27.08       15.62     13.06 o 
   7  13   2       13.12       -1.52     12.00 o 
   8  13   2        5.61       37.54     13.00 o 
   9  13   2       19.63        9.99     12.02 o 
  -2  14   2        0.77       -3.09     10.90 o 
  -1  14   2       32.48       18.12     13.19 o 
   0  14   2       25.68       27.78      8.43 o 
   1  14   2        0.38       -3.11      7.97 o 
   2  14   2       21.85       15.84     11.81 o 
   3  14   2        0.94        4.14     11.91 o 
   4  14   2        0.63        9.65     10.75 o 
   5  14   2        1.26       12.48     11.63 o 
   6  14   2       10.73        5.74     12.52 o 
   7  14   2       18.52       23.93     12.98 o 
   2  15   2        9.18       20.25     12.33 o 
   3  15   2       49.93       44.71     14.82 o 
  -5 -13   3       15.81       -2.18     14.27 o 
  -4 -13   3       20.06       34.34     13.46 o 
  -3 -13   3        2.86       11.26     13.46 o 
  -2 -13   3       15.30       17.50     11.78 o 
  -1 -13   3        0.37       -6.64      8.13 o 
   0 -13   3        3.33        7.68      7.98 o 
   1 -13   3        2.90        8.54     13.90 o 
   2 -13   3        2.56       -4.98     11.44 o 
   3 -13   3       10.97        3.14     11.73 o 
  -7 -12   3       24.85       10.93     13.00 o 
  -6 -12   3       55.35       48.70     13.47 o 
  -5 -12   3        0.35       -5.53     11.69 o 
  -4 -12   3        1.55        8.54     12.75 o 
  -3 -12   3        7.38       -3.82     11.30 o 
  -2 -12   3        0.23        1.34     11.58 o 
  -1 -12   3        1.37       11.18      7.21 o 
   0 -12   3        2.16        3.75      8.26 o 
   1 -12   3       16.05       39.05      8.96 o 
   2 -12   3        0.33      -11.11     11.11 o 
   3 -12   3       23.42       34.10     12.00 o 
   4 -12   3       16.81       25.10     13.26 o 
   5 -12   3        0.14      -12.81     12.81 o 
  -9 -11   3        5.00       18.95     12.02 o 
  -7 -11   3        0.07        6.59     11.25 o 
  -6 -11   3        1.39        4.81     11.18 o 
  -5 -11   3        4.57       26.76     11.48 o 
  -4 -11   3       25.69       31.12     11.58 o 
  -3 -11   3       84.41       84.41     12.83 o 
  -2 -11   3        3.34        2.92     11.64 o 
  -1 -11   3      186.27      160.01     19.08 o 
   0 -11   3        8.78        8.84      7.91 o 
   1 -11   3      124.92      133.11     10.38 o 
   2 -11   3        1.35      -11.56     12.42 o 
   3 -11   3       73.59       74.76     12.98 o 
   4 -11   3        7.32       12.40     10.74 o 
   5 -11   3       70.16       58.27     13.86 o 
   6 -11   3       69.66       70.89     13.06 o 
 -10 -10   3        7.11       -9.53     12.37 o 
  -9 -10   3        5.33       -0.38     12.10 o 
  -8 -10   3       95.67       80.19     14.11 o 
  -7 -10   3        1.85        4.68     11.34 o 
  -6 -10   3       70.42       61.21     12.79 o 
  -5 -10   3        0.11        7.70     10.31 o 
  -4 -10   3      219.44      234.74     15.74 o 
  -3 -10   3      149.04      132.46     13.37 o 
  -2 -10   3      424.71      425.15     18.76 o 
  -1 -10   3      235.44      240.26     29.44 o 
   0 -10   3      175.24      180.65     10.59 o 
   1 -10   3      227.73      215.67     10.84 o 
   2 -10   3       18.24       -3.14     10.98 o 
   3 -10   3       82.49       84.10     13.36 o 
   4 -10   3       47.44       51.03     11.72 o 
   5 -10   3      256.67      243.31     18.55 o 
   6 -10   3       13.28       17.56     10.88 o 
   7 -10   3       75.06       93.18     14.56 o 
   8 -10   3       17.00       34.30     12.08 o 
 -10  -9   3       40.13       55.75     14.68 o 
  -9  -9   3       91.55       76.33     16.40 o 
  -8  -9   3       38.29       26.21     11.21 o 
  -7  -9   3      176.68      215.20     15.28 o 
  -6  -9   3      160.08      157.17     14.04 o 
  -5  -9   3       44.03       34.08     10.68 o 
  -4  -9   3      403.31      381.32     17.40 o 
  -3  -9   3        1.42        1.24      9.93 o 
  -2  -9   3      359.08      367.09     17.11 o 
  -1  -9   3        2.79       -4.27      7.84 o 
   0  -9   3      468.23      464.40     12.91 o 
   1  -9   3       38.48       43.79      7.95 o 
   2  -9   3      363.79      349.42     16.70 o 
   3  -9   3      364.97      347.32     17.22 o 
   4  -9   3      193.57      175.07     14.21 o 
   5  -9   3       45.45       54.35     11.76 o 
   6  -9   3       35.01       15.10     13.14 o 
   7  -9   3        4.17       -5.55     11.10 o 
   8  -9   3       46.50       45.80     12.54 o 
   9  -9   3        0.39        4.59     11.49 o 
 -11  -8   3       82.48      102.38     15.38 o 
 -10  -8   3        2.41       -1.36     11.08 o 
  -9  -8   3      143.34      157.87     15.66 o 
  -8  -8   3        7.49       11.31     10.93 o 
  -7  -8   3      151.36      159.00     13.86 o 
  -6  -8   3       10.14       18.49     10.00 o 
  -5  -8   3      785.18      809.54     27.14 o 
  -4  -8   3       75.18       88.26     11.24 o 
  -3  -8   3      151.95      136.85     12.53 o 
  -2  -8   3       82.88       98.56     11.64 o 
  -1  -8   3       16.94       29.03     10.02 o 
   0  -8   3      173.85      188.07     16.86 o 
   1  -8   3       24.69       17.06      9.28 o 
   2  -8   3      243.55      246.38     13.96 o 
   3  -8   3       48.64       60.68     10.58 o 
   4  -8   3      146.38      138.88     12.12 o 
   5  -8   3       30.88       29.14      9.95 o 
   6  -8   3       73.09       74.97     10.92 o 
   7  -8   3       14.57       -1.13      9.53 o 
   8  -8   3        0.28       -8.06     10.30 o 
   9  -8   3        4.91        6.82     12.33 o 
  10  -8   3        1.53       10.08     11.43 o 
 -11  -7   3       20.62       37.56     13.08 o 
 -10  -7   3      117.81      126.72     14.29 o 
  -9  -7   3       87.39       76.40     12.87 o 
  -8  -7   3       45.24       39.92     10.97 o 
  -7  -7   3      128.62      119.13     12.30 o 
  -6  -7   3      321.75      321.64     15.21 o 
  -5  -7   3      255.16      259.43     13.76 o 
  -4  -7   3       33.90       26.86     10.40 o 
  -3  -7   3      146.86      143.68     11.82 o 
  -2  -7   3        1.95        7.90      9.10 o 
  -1  -7   3      349.52      362.81     17.95 o 
   0  -7   3      110.02      113.23     15.14 o 
   1  -7   3       83.08       82.02     17.17 o 
   2  -7   3      108.20      108.69     10.66 o 
   3  -7   3        5.99        0.47      8.79 o 
   4  -7   3       44.73       49.37      9.39 o 
   5  -7   3      136.51      146.13     11.88 o 
   6  -7   3      222.64      221.42     13.81 o 
   7  -7   3      188.12      200.30     14.19 o 
   8  -7   3        0.24        7.52      9.33 o 
   9  -7   3       24.75       27.52     11.30 o 
  10  -7   3        0.44      -12.06     12.06 o 
 -12  -6   3       22.59       18.29     13.76 o 
 -11  -6   3        4.60       -1.50     10.97 o 
 -10  -6   3      147.02      161.53     14.43 o 
  -9  -6   3        3.53       11.64     11.04 o 
  -8  -6   3       56.16       66.06     11.30 o 
  -7  -6   3        4.43       13.31      8.99 o 
  -6  -6   3       20.89       15.47      9.48 o 
  -5  -6   3      129.57      138.86     11.32 o 
  -3  -6   3      350.17      363.53     13.91 o 
  -2  -6   3      199.90      181.23     11.42 o 
  -1  -6   3       70.18       74.47      6.70 o 
   0  -6   3      564.20      522.90     12.42 o 
   1  -6   3      416.36      433.10     10.42 o 
   2  -6   3      443.44      429.12     15.58 o 
   3  -6   3       35.50       29.06      8.78 o 
   4  -6   3      758.85      704.84     23.28 o 
   5  -6   3       21.82       20.54      9.09 o 
   6  -6   3      729.97      710.62     26.13 o 
   7  -6   3      382.02      378.91     16.53 o 
   8  -6   3       82.96       96.48     12.46 o 
   9  -6   3      173.54      191.22     14.60 o 
  10  -6   3        6.54       14.25     10.33 o 
  11  -6   3      123.15      122.12     16.72 o 
 -12  -5   3       61.93       62.95     14.46 o 
 -11  -5   3        8.25       19.92     10.78 o 
 -10  -5   3        4.53       11.94      9.99 o 
  -9  -5   3       12.50       12.63      9.68 o 
  -8  -5   3       33.94       35.60      9.86 o 
  -7  -5   3      205.84      226.59     13.18 o 
  -6  -5   3       14.45       23.89      9.13 o 
  -5  -5   3      684.76      684.38     21.97 o 
  -4  -5   3      264.86      231.85     12.11 o 
  -3  -5   3     1385.68     1507.22     45.90 o 
  -2  -5   3      350.31      367.75     12.25 o 
  -1  -5   3      444.83      371.66     17.49 o 
   0  -5   3      192.35      177.58     10.16 o 
   1  -5   3      546.93      494.90     29.67 o 
   2  -5   3     1240.08     1221.30     41.85 o 
   3  -5   3      232.68      210.64     10.85 o 
   4  -5   3     1508.56     1442.56     53.98 o 
   5  -5   3        0.63        7.28      8.15 o 
   6  -5   3      357.63      333.88     14.75 o 
   7  -5   3        5.00       19.32      8.66 o 
   8  -5   3      422.27      406.49     17.83 o 
   9  -5   3       66.76       59.66     10.60 o 
  10  -5   3      235.45      229.55     16.51 o 
  11  -5   3       28.70       40.12     12.46 o 
  12  -5   3       77.55      105.55     14.77 o 
 -12  -4   3       15.96       -3.47     11.72 o 
 -11  -4   3        3.36       -1.54     10.73 o 
 -10  -4   3      118.48       82.03     12.69 o 
  -9  -4   3      171.92      176.80     13.16 o 
  -8  -4   3      241.42      252.80     14.07 o 
  -7  -4   3      391.50      404.29     15.45 o 
  -6  -4   3     1278.77     1265.91     46.62 o 
  -5  -4   3      130.11      126.08     10.13 o 
  -4  -4   3     1521.49     1544.39     44.62 o 
  -3  -4   3     1849.11     1855.09     44.58 o 
  -2  -4   3      365.56      369.05     12.85 o 
  -1  -4   3      587.62      575.72     12.19 o 
   0  -4   3      209.97      252.97      7.05 o 
   1  -4   3      759.63      701.38     49.58 o 
   2  -4   3      466.28      476.46     14.28 o 
   3  -4   3     3289.69     3233.65     61.55 o 
   4  -4   3       16.57       23.65      7.43 o 
   5  -4   3     1950.40     2044.56     55.28 o 
   6  -4   3      971.45      980.32     28.27 o 
   7  -4   3        1.34        3.06      7.89 o 
   8  -4   3      100.95       95.76     11.07 o 
   9  -4   3      110.42      113.20     11.80 o 
  10  -4   3        2.46       -8.07      8.07 o 
  11  -4   3       53.93       76.43     18.53 o 
  12  -4   3       49.49       56.87     13.46 o 
 -13  -3   3       85.98       91.63     15.45 o 
 -12  -3   3       13.93       33.11     12.59 o 
 -11  -3   3       12.47      -10.33     11.48 o 
 -10  -3   3      259.84      238.47     16.33 o 
  -9  -3   3       98.13      124.00     12.11 o 
  -8  -3   3     1407.36     1394.60     53.15 o 
  -7  -3   3      129.52      134.46     11.22 o 
  -6  -3   3     1108.26     1077.67     44.10 o 
  -5  -3   3       19.27       21.25      7.88 o 
  -4  -3   3     3911.68     4140.00     65.06 o 
  -3  -3   3      354.78      388.08     12.08 o 
  -2  -3   3      593.40      636.31     17.98 o 
  -1  -3   3     2264.67     2412.15     30.79 o 
   0  -3   3      540.40      523.27     22.06 o 
   1  -3   3     5458.20     5622.59     54.61 o 
   2  -3   3      377.47      461.15     13.45 o 
   3  -3   3     2152.32     2117.14     44.76 o 
   4  -3   3       28.32       29.99      6.40 o 
   5  -3   3      398.74      384.56     14.56 o 
   6  -3   3       17.60       11.08      7.35 o 
   7  -3   3      528.42      548.77     19.76 o 
   8  -3   3       32.88       24.23      8.61 o 
   9  -3   3        0.40       -5.25      9.12 o 
  10  -3   3       12.98       15.91      9.05 o 
  11  -3   3        1.12       -7.50     10.30 o 
  12  -3   3        4.94       12.82     11.98 o 
  13  -3   3       22.10       36.55     15.98 o 
 -13  -2   3      103.65      118.22     17.00 o 
 -12  -2   3        0.59       16.71     11.89 o 
 -11  -2   3      135.54      152.65     14.43 o 
 -10  -2   3       37.58       49.59     11.72 o 
  -9  -2   3      807.85      870.43     30.63 o 
  -8  -2   3      474.63      472.44     16.90 o 
  -7  -2   3      291.67      324.83     13.97 o 
  -6  -2   3      593.98      617.52     18.26 o 
  -5  -2   3      182.64      175.69      9.83 o 
  -4  -2   3     1113.60     1086.98     35.88 o 
  -3  -2   3        0.07        2.15      5.74 o 
  -2  -2   3     5941.11     6208.27     63.54 o 
  -1  -2   3      244.03      255.77      6.50 o 
   0  -2   3     1848.52     2082.73     66.53 o 
   1  -2   3        5.67        7.02      6.89 o 
   2  -2   3      104.53      124.24      7.06 o 
   3  -2   3     1715.09     1872.57     39.19 o 
   4  -2   3      580.59      678.31     28.62 o 
   5  -2   3      260.71      263.31     10.35 o 
   6  -2   3       70.66       85.27      8.24 o 
   7  -2   3        5.49        6.38      7.49 o 
   8  -2   3      584.25      621.54     18.95 o 
   9  -2   3       29.04       30.47      8.97 o 
  10  -2   3      157.28      154.70     13.05 o 
  11  -2   3        0.14       -3.43     17.78 o 
  12  -2   3       19.17       15.55     14.27 o 
  13  -2   3        5.34       31.38     11.70 o 
 -13  -1   3       30.62       31.98     14.06 o 
 -12  -1   3        8.91       26.29     12.01 o 
 -11  -1   3      138.05      123.93     14.04 o 
 -10  -1   3        1.99       -0.83      9.89 o 
  -9  -1   3        8.60       26.63      9.84 o 
  -8  -1   3       26.76       36.01      9.55 o 
  -7  -1   3      308.21      321.86     13.94 o 
  -6  -1   3      131.01      128.68     10.15 o 
  -5  -1   3      450.09      489.69     15.97 o 
  -4  -1   3      732.54      767.92     32.28 o 
  -3  -1   3     1030.29     1234.30     33.83 o 
  -2  -1   3       96.33       92.95      7.17 o 
  -1  -1   3       58.83       74.33      4.99 o 
   0  -1   3       51.48       52.07      4.47 o 
   1  -1   3     1024.44     1041.68     18.58 o 
   2  -1   3      339.77      323.18     11.24 o 
   3  -1   3     1242.50     1345.36     32.42 o 
   4  -1   3      244.80      234.14      8.56 o 
   5  -1   3        3.13        3.24      5.87 o 
   6  -1   3      187.00      157.04      9.44 o 
   7  -1   3     1050.36     1145.81     44.10 o 
   8  -1   3      256.60      233.04     12.62 o 
   9  -1   3      152.92      148.93     11.67 o 
  10  -1   3       36.61       27.54      9.79 o 
  11  -1   3       19.99       41.02     11.17 o 
  12  -1   3      136.06      165.76     15.41 o 
  13  -1   3        7.21        3.07     11.34 o 
 -13   0   3        0.86       14.68     13.53 o 
 -12   0   3       62.34       73.74     14.78 o 
 -11   0   3        3.48       -8.70      9.88 o 
 -10   0   3       15.33       25.20     10.79 o 
  -9   0   3       76.66       89.77     12.05 o 
  -8   0   3      171.53      150.38     12.48 o 
  -7   0   3        4.08        1.24      8.24 o 
  -6   0   3       64.15       71.78      8.93 o 
  -5   0   3     1187.68     1238.21     41.11 o 
  -4   0   3      299.68      292.69     10.55 o 
  -3   0   3      331.35      363.38     11.55 o 
  -2   0   3     4149.06     4392.83     51.90 o 
  -1   0   3     1655.02     1586.92     51.60 o 
   0   0   3    10626.23    10469.17     78.65 o 
   1   0   3      555.19      535.31     21.11 o 
   2   0   3      985.27      989.54     25.38 o 
   3   0   3        8.00       15.44      5.60 o 
   4   0   3      224.91      230.30      8.18 o 
   5   0   3     4648.55     4242.23     63.90 o 
   6   0   3      572.49      562.21     17.47 o 
   7   0   3     1816.24     1776.69     50.64 o 
   8   0   3      216.61      227.98     12.49 o 
   9   0   3      830.65      828.81     28.13 o 
  10   0   3       27.49       33.45      9.95 o 
  11   0   3      230.27      250.79     15.62 o 
  12   0   3        4.63       -2.78     10.59 o 
  13   0   3      156.31      159.58     16.12 o 
 -12   1   3        1.93        0.69     11.73 o 
 -11   1   3       32.35       29.28     11.60 o 
 -10   1   3        7.81       24.08      9.96 o 
  -9   1   3       56.50       61.50     10.89 o 
  -8   1   3       37.11       32.48     10.01 o 
  -7   1   3      132.09      125.20     11.13 o 
  -6   1   3      851.58      844.94     27.48 o 
  -5   1   3      225.09      194.29     10.38 o 
  -4   1   3       98.26       78.44      8.39 o 
  -3   1   3     4884.53     5037.78     60.25 o 
  -2   1   3     4782.27     4914.87     54.62 o 
  -1   1   3      553.72      547.01     14.77 o 
   0   1   3       60.13       59.07      4.88 o 
   1   1   3      539.22      521.69     18.39 o 
   2   1   3       35.59       37.14      5.58 o 
   3   1   3       87.59       82.83      6.32 o 
   4   1   3     4406.38     4621.43     56.01 o 
   5   1   3     1635.45     1759.57     41.26 o 
   6   1   3     4159.53     4167.34     65.63 o 
   7   1   3      736.37      689.49     20.91 o 
   8   1   3      607.92      607.36     19.68 o 
   9   1   3      235.68      250.50     13.73 o 
  10   1   3      129.70      119.55     11.63 o 
  11   1   3      305.95      316.04     16.56 o 
  12   1   3        3.20       -0.20     11.21 o 
  13   1   3       20.32       10.24     13.29 o 
  14   1   3        0.11       11.24     12.87 o 
 -12   2   3       68.65       66.79     15.47 o 
 -11   2   3      168.12      174.76     16.01 o 
 -10   2   3      124.70      104.53     13.22 o 
  -9   2   3      207.16      226.44     14.91 o 
  -8   2   3        0.50       -5.31      8.65 o 
  -7   2   3      947.23      996.94     31.13 o 
  -6   2   3        0.86        3.74      7.69 o 
  -5   2   3     2784.02     2795.01     56.57 o 
  -4   2   3      518.24      571.59     17.72 o 
  -3   2   3     1696.71     1829.25     39.24 o 
  -2   2   3       22.18       23.08      6.10 o 
  -1   2   3     2531.92     2429.47     64.08 o 
   0   2   3       12.04        2.39      3.84 o 
   1   2   3     6992.61     7114.70     96.96 o 
   2   2   3     2040.06     2161.03     33.45 o 
   3   2   3        2.56        5.75      5.16 o 
   4   2   3     3980.65     4234.96     52.78 o 
   5   2   3      118.99      102.52      7.14 o 
   6   2   3      764.35      809.36     32.20 o 
   7   2   3      179.40      214.07     10.55 o 
   8   2   3     1202.65     1237.40     44.68 o 
   9   2   3       12.61       18.96      8.40 o 
  10   2   3       14.95       -3.83      8.94 o 
  11   2   3       93.62      104.10     12.28 o 
  12   2   3       11.18        5.95     10.90 o 
  13   2   3       65.66       54.16     13.15 o 
  14   2   3        9.61       -1.05     12.81 o 
 -12   3   3      123.62       91.05     18.47 o 
 -11   3   3        0.12       11.42     10.80 o 
 -10   3   3      146.09      143.73     14.74 o 
  -9   3   3       28.64       27.65      9.80 o 
  -8   3   3      146.22      159.21     12.16 o 
  -7   3   3      174.25      174.41     12.06 o 
  -6   3   3      777.72      813.03     24.68 o 
  -5   3   3      997.85     1036.02     38.57 o 
  -4   3   3      659.35      726.04     33.15 o 
  -3   3   3      918.42      860.33     30.21 o 
  -2   3   3     1149.65     1224.49     32.07 o 
  -1   3   3     3905.59     3872.21     34.31 o 
   0   3   3      281.79      270.12      6.22 o 
   1   3   3      487.54      502.41     15.83 o 
   2   3   3     1049.08     1120.88     26.97 o 
   3   3   3     1692.15     1825.80     34.85 o 
   4   3   3      126.53      118.25      6.87 o 
   5   3   3        8.64       10.40      6.10 o 
   6   3   3     1300.68     1235.32     37.68 o 
   7   3   3        5.69        5.81      7.00 o 
   8   3   3       25.67       25.35      8.19 o 
   9   3   3      549.00      577.31     19.54 o 
  10   3   3       98.97       87.16     10.80 o 
  11   3   3       45.22       38.32     10.53 o 
  12   3   3       29.41       47.75     11.51 o 
  13   3   3       96.69       97.48     14.46 o 
  14   3   3        5.31        8.35     12.58 o 
 -12   4   3       34.56       18.75     12.56 o 
 -11   4   3       51.05       66.63     12.89 o 
 -10   4   3       84.81      102.04     13.20 o 
  -9   4   3       79.95       88.23     12.04 o 
  -8   4   3      141.45      119.25     12.07 o 
  -7   4   3       57.72       57.66      9.27 o 
  -6   4   3      566.57      605.89     21.03 o 
  -5   4   3       23.77       30.23      7.90 o 
  -4   4   3      267.96      248.33     10.63 o 
  -3   4   3      108.46       78.83      7.69 o 
  -2   4   3     2955.19     3051.43     50.18 o 
  -1   4   3      575.01      588.03     17.53 o 
   0   4   3       40.99       44.78      4.46 o 
   1   4   3       59.07       47.36      8.63 o 
   2   4   3      806.23      760.88     25.00 o 
   3   4   3     1647.85     1623.26     34.55 o 
   4   4   3       89.67      128.12      7.53 o 
   5   4   3        2.49        0.52      5.63 o 
   6   4   3      746.73      732.26     21.98 o 
   7   4   3      256.23      248.55     11.14 o 
   8   4   3      869.43      877.72     25.47 o 
   9   4   3      321.42      335.77     14.16 o 
  10   4   3       13.05        1.58      8.89 o 
  11   4   3       13.14       15.60      9.74 o 
  12   4   3       62.70       40.61     11.16 o 
  13   4   3      112.64      129.80     14.74 o 
  14   4   3        0.50      -12.33     16.56 o 
 -11   5   3       42.49       32.36     13.85 o 
 -10   5   3        1.24       -4.14     11.39 o 
  -9   5   3       40.26       30.52     10.28 o 
  -8   5   3       48.87       50.11     10.13 o 
  -7   5   3       11.92       16.40      9.17 o 
  -6   5   3        1.27        8.58      8.04 o 
  -5   5   3      175.27      180.71     11.02 o 
  -4   5   3       98.16       86.57      9.40 o 
  -3   5   3      729.17      703.50     32.47 o 
  -2   5   3       34.09       32.53      6.84 o 
  -1   5   3      414.85      421.75      9.08 o 
   0   5   3       36.88       32.24      6.32 o 
   1   5   3     1116.67     1073.64     44.45 o 
   2   5   3      128.55      145.96      7.68 o 
   3   5   3     1642.94     1451.29     35.99 o 
   4   5   3      445.41      490.29     14.95 o 
   5   5   3      820.32      810.34     31.30 o 
   6   5   3      202.13      203.46     10.14 o 
   7   5   3      109.30       99.26      9.56 o 
   8   5   3     1042.10     1077.53     46.14 o 
   9   5   3       70.95       58.89      9.94 o 
  10   5   3      127.66      129.73     14.14 o 
  11   5   3        2.03       -9.59     10.68 o 
  12   5   3       95.99      121.05     13.74 o 
  13   5   3       44.60       60.99     13.84 o 
  14   5   3       65.42       47.81     14.03 o 
 -11   6   3       18.89       15.00     12.43 o 
 -10   6   3        2.58      -10.67     10.67 o 
  -9   6   3        3.90       -1.07     11.37 o 
  -8   6   3        2.33       -2.55      8.71 o 
  -7   6   3        9.15       10.82      8.67 o 
  -6   6   3        1.18        3.96      9.04 o 
  -5   6   3      179.31      177.54     11.86 o 
  -4   6   3      649.28      594.70     21.75 o 
  -3   6   3       26.97       26.38      7.94 o 
  -2   6   3      814.68      801.99     33.81 o 
  -1   6   3     1401.51     1308.66     27.59 o 
   0   6   3       25.08       16.08      4.96 o 
   1   6   3     2249.15     2106.54     32.68 o 
   2   6   3      354.32      369.20     11.20 o 
   3   6   3     3624.12     3511.16     56.73 o 
   4   6   3       15.72       37.71      7.33 o 
   5   6   3     1311.48     1267.05     40.10 o 
   6   6   3      130.87      125.74      9.73 o 
   7   6   3     1301.15     1204.50     44.93 o 
   8   6   3      214.05      206.96     12.52 o 
   9   6   3      849.51      782.47     25.00 o 
  10   6   3      419.95      404.40     16.29 o 
  11   6   3       96.21       87.65     12.82 o 
  12   6   3      107.82      112.71     13.24 o 
  13   6   3       18.22        9.39     11.62 o 
 -10   7   3       77.46       79.45     13.87 o 
  -9   7   3      111.33      106.49     13.69 o 
  -8   7   3       77.98       76.20     11.96 o 
  -7   7   3       40.31       52.50     11.07 o 
  -6   7   3      281.58      289.48     14.41 o 
  -5   7   3      555.07      530.05     18.46 o 
  -4   7   3      314.03      299.97     13.97 o 
  -3   7   3        3.11       10.73      8.32 o 
  -2   7   3     1159.97     1088.83     42.06 o 
  -1   7   3      219.73      208.49      7.86 o 
   0   7   3      931.67      888.28     29.30 o 
   1   7   3      241.43      255.75      9.31 o 
   2   7   3     1959.99     1997.52     48.12 o 
   3   7   3     1895.39     1829.44     46.77 o 
   4   7   3     1121.77     1116.61     41.17 o 
   5   7   3     1141.58     1027.11     40.10 o 
   6   7   3       33.09       35.53      8.82 o 
   7   7   3      722.69      718.61     21.55 o 
   8   7   3        5.56       -0.44      8.45 o 
   9   7   3      305.74      310.62     14.98 o 
  10   7   3      111.82      106.78     12.14 o 
  11   7   3       36.38       23.18     11.20 o 
  12   7   3        0.90        8.42     10.22 o 
  13   7   3       98.61       97.98     15.56 o 
 -10   8   3        0.87       20.82     11.78 o 
  -9   8   3      178.44      174.41     15.11 o 
  -8   8   3       11.36       20.64     10.73 o 
  -7   8   3      283.65      276.61     16.45 o 
  -6   8   3        5.76        3.61      8.73 o 
  -5   8   3      107.04      114.95     11.62 o 
  -4   8   3       87.47       92.30     11.19 o 
  -3   8   3      120.77      127.37     11.28 o 
  -2   8   3      525.48      552.94     18.91 o 
  -1   8   3      213.43      212.18     25.96 o 
   0   8   3     1730.76     1747.07    101.24 o 
   1   8   3       46.64       46.42      6.51 o 
   2   8   3      968.09      936.03     40.77 o 
   3   8   3        2.42       -5.41      7.89 o 
   4   8   3      275.70      297.64     12.95 o 
   6   8   3       85.76       80.20      9.85 o 
   7   8   3      170.25      164.43     12.04 o 
   8   8   3        1.27       14.48      8.72 o 
   9   8   3      226.85      230.37     14.18 o 
  10   8   3       47.99       58.34     10.80 o 
  11   8   3       12.62       26.97     11.11 o 
  12   8   3        6.92        7.25     11.06 o 
  13   8   3        0.47        7.81     12.39 o 
  -9   9   3       13.24       27.65     12.36 o 
  -8   9   3       13.64        6.25     10.26 o 
  -7   9   3       95.56       89.14     12.52 o 
  -6   9   3        1.83        0.25      9.56 o 
  -5   9   3        4.56       17.71      9.92 o 
  -4   9   3       12.22        5.58      9.24 o 
  -3   9   3      264.26      270.79     14.73 o 
  -2   9   3       28.82       60.80     10.26 o 
  -1   9   3      221.26      195.65      9.26 o 
   0   9   3      192.75      186.24      9.10 o 
   1   9   3       70.20       69.29      8.09 o 
   2   9   3       19.37       23.94      9.69 o 
   3   9   3      378.62      368.86     14.19 o 
   4   9   3       57.31       58.18     10.33 o 
   5   9   3      611.42      582.55     19.19 o 
   6   9   3        2.42        4.18      9.35 o 
   7   9   3      117.97      129.86     11.80 o 
   8   9   3        3.45        8.09      9.34 o 
   9   9   3       65.14       86.77     12.09 o 
  10   9   3        3.56       15.95     10.15 o 
  11   9   3       32.36       46.92     11.06 o 
  12   9   3       35.41       42.52     12.11 o 
  -8  10   3       24.05       25.49     11.56 o 
  -6  10   3        5.19       15.43     10.72 o 
  -5  10   3       42.80       28.10     10.95 o 
  -4  10   3        0.21       -1.44      9.15 o 
  -3  10   3       80.91       77.59     11.35 o 
  -2  10   3       12.82       13.86      9.59 o 
  -1  10   3      168.88      156.51     10.85 o 
   0  10   3       82.90       73.00      8.21 o 
   1  10   3        0.81        6.96      7.03 o 
   2  10   3      166.40      152.08     12.89 o 
   3  10   3       92.88       89.32     11.48 o 
   4  10   3      453.81      477.17     17.29 o 
   5  10   3       58.81       49.96      9.88 o 
   6  10   3      111.11      123.24     12.66 o 
   7  10   3       37.30       40.33     10.33 o 
   8  10   3        8.47       29.04     10.02 o 
   9  10   3       39.26       78.09     11.96 o 
  10  10   3        1.72        9.64      9.98 o 
  11  10   3      116.13       78.60     14.14 o 
  12  10   3        7.09       -8.59     11.54 o 
  -7  11   3        5.77      -11.65     11.65 o 
  -6  11   3       23.00       18.22     10.36 o 
  -5  11   3       43.47       41.62     12.43 o 
  -4  11   3        7.63       -0.59     10.50 o 
  -3  11   3       48.64       42.31     12.10 o 
  -2  11   3       45.76       29.68     11.38 o 
  -1  11   3      119.98      115.54     10.83 o 
   0  11   3      231.87      250.94     10.84 o 
   1  11   3       22.82       15.00     10.33 o 
   2  11   3      507.14      542.96     19.62 o 
   3  11   3        6.49       15.24      9.82 o 
   4  11   3      251.35      220.20     14.88 o 
   5  11   3       86.58       82.36     11.70 o 
   6  11   3      140.61      160.49     13.75 o 
   7  11   3        8.71       10.76     10.41 o 
   8  11   3      140.64      142.47     14.98 o 
   9  11   3       44.29       60.26     12.49 o 
  10  11   3       63.60       73.37     14.16 o 
  11  11   3       49.21       51.76     13.44 o 
  -6  12   3       33.87       19.34     12.24 o 
  -5  12   3       53.12       41.87     12.70 o 
  -3  12   3       12.71       14.60     10.89 o 
  -2  12   3        9.95        5.46     11.82 o 
  -1  12   3      142.92      144.31     10.51 o 
   0  12   3       23.96       14.73      9.34 o 
   1  12   3      225.91      241.38     28.12 o 
   2  12   3      172.07      181.08     15.23 o 
   3  12   3      129.07      102.60     13.30 o 
   4  12   3        1.50       -3.46     10.46 o 
   5  12   3       71.14       88.31     12.71 o 
   6  12   3      172.33      157.81     14.87 o 
   7  12   3       59.33       63.38     12.82 o 
   8  12   3      118.96      141.24     16.15 o 
   9  12   3        2.20       -2.20     11.15 o 
  -4  13   3       21.47       32.41     12.64 o 
  -3  13   3       15.43       28.76     11.11 o 
  -1  13   3       32.35       28.26      9.04 o 
   0  13   3       48.59       55.68     10.97 o 
   1  13   3      181.03      183.81     15.99 o 
   2  13   3        2.11       -2.62     12.11 o 
   3  13   3      105.66      124.70     14.52 o 
   4  13   3        0.68       -1.90     10.70 o 
   5  13   3      109.40       95.76     13.74 o 
   6  13   3        2.81        6.24     10.41 o 
   8  13   3        8.26       25.05     11.80 o 
   9  13   3       10.50       21.83     12.70 o 
  -2  14   3       46.18       40.13     13.55 o 
  -1  14   3        0.08       13.05     16.58 o 
   0  14   3        8.34        3.40      8.69 o 
   4  14   3       18.79       12.49     11.84 o 
   5  14   3       29.19       19.18     12.58 o 
   6  14   3        0.16       -4.25     11.60 o 
   7  14   3        3.59        7.36     11.61 o 
   2  15   3        2.03       17.00     12.70 o 
   3  15   3        0.94       -1.07     13.35 o 
  -4 -13   4        8.46       -4.90     13.00 o 
  -3 -13   4       51.24       44.45     14.44 o 
  -2 -13   4        4.04        2.52     12.57 o 
  -1 -13   4       21.05       15.68      9.17 o 
   0 -13   4       15.45       11.66      9.50 o 
   1 -13   4        0.00       -0.60      9.15 o 
  -6 -12   4       15.13       13.52     13.09 o 
  -5 -12   4       22.04        7.94     13.10 o 
  -4 -12   4        0.56       -9.00     15.34 o 
  -3 -12   4        2.57       -7.87     10.77 o 
  -2 -12   4        0.74      -10.52     10.52 o 
  -1 -12   4       11.66       18.40     10.03 o 
   0 -12   4        5.58        2.76      8.20 o 
   1 -12   4        3.62        6.94      7.89 o 
   2 -12   4        3.19       -2.83     10.72 o 
   3 -12   4        2.77      -11.15     11.15 o 
   4 -12   4       25.43       26.03     13.86 o 
  -8 -11   4        0.56       16.59     12.56 o 
  -7 -11   4       17.47       10.34     13.45 o 
  -6 -11   4       16.13       23.48     11.70 o 
  -5 -11   4       25.84       -9.41     10.83 o 
  -4 -11   4       26.73       36.39     12.80 o 
  -3 -11   4       45.14       46.69     12.91 o 
  -2 -11   4       32.38       23.16     13.04 o 
  -1 -11   4        3.81        3.47      7.46 o 
   0 -11   4        8.67       20.82      8.26 o 
   1 -11   4       37.40       37.03      8.61 o 
   2 -11   4       70.08      100.44     14.06 o 
   3 -11   4        5.45       -4.62     11.24 o 
   4 -11   4       41.35       48.96     12.42 o 
   5 -11   4        6.32        1.79     11.37 o 
   6 -11   4       25.92       45.73     14.11 o 
  -9 -10   4        4.90       22.37     12.98 o 
  -8 -10   4        0.35        8.64     12.58 o 
  -7 -10   4        2.92       24.55     12.23 o 
  -6 -10   4        1.15      -13.37     13.37 o 
  -5 -10   4       81.65       83.69     13.24 o 
  -4 -10   4        3.78        4.76     10.52 o 
  -3 -10   4      147.33      153.53     14.70 o 
  -2 -10   4       14.90        7.62     12.22 o 
  -1 -10   4      191.02      175.88     29.06 o 
   0 -10   4       47.09       44.64      8.66 o 
   1 -10   4      285.99      288.53     13.36 o 
   2 -10   4       61.97       67.16     12.93 o 
   3 -10   4       68.25       93.20     12.93 o 
   4 -10   4      170.12      158.44     15.44 o 
   5 -10   4       63.25       67.30     12.89 o 
   6 -10   4       62.24       85.50     13.69 o 
   7 -10   4        0.21        3.12     11.40 o 
 -10  -9   4       14.91        8.58     14.08 o 
  -9  -9   4        3.30      -12.43     12.43 o 
  -8  -9   4       79.82       69.05     13.29 o 
  -7  -9   4        0.10        3.80     11.54 o 
  -6  -9   4      366.41      398.10     19.99 o 
  -5  -9   4      115.55      114.27     13.49 o 
  -4  -9   4       45.45       42.81     11.82 o 
  -3  -9   4      165.64      148.45     13.90 o 
  -2  -9   4       30.12       17.49     10.71 o 
  -1  -9   4      388.62      390.19     29.50 o 
   0  -9   4       69.80       80.56      8.61 o 
   1  -9   4      382.89      377.26     15.25 o 
   2  -9   4        0.36       -7.77     11.08 o 
   3  -9   4      488.86      494.05     20.25 o 
   4  -9   4        3.36       10.23     10.12 o 
   5  -9   4      153.42      168.92     14.36 o 
   6  -9   4       14.31       36.77     11.18 o 
   7  -9   4       49.85       54.03     12.24 o 
   8  -9   4       33.29       22.55     12.51 o 
 -10  -8   4      100.79       97.32     15.62 o 
  -9  -8   4       20.22        1.01     13.21 o 
  -8  -8   4      236.74      241.31     16.57 o 
  -7  -8   4       15.74       39.22     11.60 o 
  -6  -8   4      337.63      304.70     16.88 o 
  -5  -8   4       40.72       29.68     10.25 o 
  -4  -8   4      513.98      538.08     19.18 o 
  -3  -8   4       75.40       72.58     11.09 o 
  -2  -8   4      317.40      325.04     15.87 o 
  -1  -8   4      202.84      218.34     27.85 o 
   0  -8   4      366.60      358.25     11.58 o 
   1  -8   4       72.48       89.23     13.49 o 
   2  -8   4      135.16      123.22     12.77 o 
   3  -8   4      169.78      174.59     13.77 o 
   4  -8   4       13.78       12.52      9.68 o 
   5  -8   4       44.87       53.51     11.52 o 
   6  -8   4        2.09       12.23      9.31 o 
   7  -8   4       23.26       12.22     10.20 o 
   8  -8   4        2.91       -0.56     10.86 o 
   9  -8   4       26.42       26.21     13.01 o 
 -11  -7   4       52.14       36.73     13.70 o 
 -10  -7   4       20.70       37.85     12.30 o 
  -9  -7   4      149.20      163.80     15.39 o 
  -8  -7   4      115.07      106.90     14.05 o 
  -7  -7   4       95.71       95.48     12.33 o 
  -6  -7   4       54.61       62.96     11.44 o 
  -5  -7   4      340.58      340.97     15.93 o 
  -4  -7   4      246.76      250.77     14.82 o 
  -3  -7   4        9.02        6.10      9.83 o 
  -2  -7   4      162.64      176.76     13.21 o 
  -1  -7   4        3.82        8.32     13.73 o 
   0  -7   4        4.19       -1.37      6.64 o 
   1  -7   4        0.80       -3.28      6.76 o 
   2  -7   4       17.99       39.88      9.44 o 
   3  -7   4       15.94       20.05      9.52 o 
   4  -7   4       76.60       67.80     10.26 o 
   5  -7   4      541.37      549.67     20.10 o 
   6  -7   4      122.80      119.83     12.09 o 
   7  -7   4        0.76       10.31      9.40 o 
   8  -7   4        5.24       -7.46     10.96 o 
   9  -7   4        0.44      -10.05     10.05 o 
  10  -7   4        5.57       15.01     12.43 o 
 -11  -6   4       66.02       62.54     13.56 o 
 -10  -6   4       37.87       48.18     12.44 o 
  -9  -6   4       24.78       42.61     12.01 o 
  -8  -6   4        0.10       17.56      9.59 o 
  -7  -6   4      170.03      162.64     13.36 o 
  -6  -6   4       25.10       14.95      9.69 o 
  -5  -6   4        5.56        6.11      8.97 o 
  -4  -6   4        2.18        9.02      9.38 o 
  -3  -6   4        7.45       -5.82      9.03 o 
  -1  -6   4        6.57        1.66      6.26 o 
   0  -6   4      111.80      109.85      7.53 o 
   1  -6   4      186.14      200.16     10.75 o 
   2  -6   4      191.18      194.84     11.92 o 
   3  -6   4       92.54       80.65     10.66 o 
   5  -6   4       28.52       41.59     10.67 o 
   6  -6   4        1.37       -6.92      8.57 o 
   7  -6   4      242.05      242.06     14.69 o 
   8  -6   4        5.61       -8.85      8.85 o 
   9  -6   4       87.37       86.36     12.64 o 
  10  -6   4       74.70       39.48     12.42 o 
  11  -6   4       18.06       16.18     12.04 o 
 -12  -5   4       21.04       18.94     12.44 o 
 -11  -5   4        1.10       11.75     14.28 o 
 -10  -5   4        3.44        5.32      9.90 o 
  -9  -5   4       22.91       13.70     10.96 o 
  -8  -5   4       90.89       71.53     11.28 o 
  -7  -5   4        5.20       10.70      9.20 o 
  -6  -5   4        7.99       25.10      9.17 o 
  -5  -5   4       99.98      109.26     11.00 o 
  -4  -5   4      465.56      425.19     15.14 o 
  -3  -5   4       73.96       65.93      9.80 o 
  -2  -5   4      365.81      338.41     13.02 o 
  -1  -5   4        1.05       -1.30     10.55 o 
   0  -5   4     1685.01     1628.25     37.32 o 
   1  -5   4      124.24      133.34      7.40 o 
   2  -5   4     1601.59     1531.17     47.72 o 
   3  -5   4       61.63       67.65      9.28 o 
   4  -5   4      780.80      745.00     24.62 o 
   5  -5   4      730.76      801.34     25.69 o 
   6  -5   4      218.13      215.00     12.89 o 
   7  -5   4      521.50      480.58     17.88 o 
   8  -5   4        8.22        0.69      9.34 o 
   9  -5   4      345.03      357.21     17.34 o 
  10  -5   4        0.25      -12.03     12.03 o 
  11  -5   4      178.60      175.95     17.09 o 
 -12  -4   4        1.56       -0.70     11.94 o 
 -11  -4   4       65.83       78.58     14.03 o 
 -10  -4   4       32.31       18.01     11.48 o 
  -9  -4   4       76.52       81.97     12.15 o 
  -8  -4   4       24.62       12.10      9.71 o 
  -7  -4   4       25.54       29.40      9.42 o 
  -6  -4   4        2.51       -1.53      8.97 o 
  -5  -4   4     1741.97     1794.93     53.94 o 
  -4  -4   4      494.94      474.16     15.70 o 
  -3  -4   4      963.55      988.45     41.13 o 
  -2  -4   4      498.73      504.05     17.34 o 
  -1  -4   4      490.81      521.45     12.55 o 
   0  -4   4     4902.72     5002.52     95.70 o 
   1  -4   4       97.12       80.11      6.02 o 
   2  -4   4     3970.06     3902.48     67.21 o 
   3  -4   4        8.73        0.27      7.52 o 
   4  -4   4     3963.80     3833.54     74.39 o 
   5  -4   4       44.18       58.51      9.15 o 
   6  -4   4     1071.27      984.95     29.69 o 
   7  -4   4      595.28      564.13     18.00 o 
   8  -4   4      185.65      204.28     13.04 o 
   9  -4   4      110.26       93.61     12.62 o 
  10  -4   4      114.46      137.97     14.44 o 
  11  -4   4      139.70      178.33     17.01 o 
  12  -4   4        0.11       35.10     12.44 o 
 -12  -3   4       79.35       99.53     15.96 o 
 -11  -3   4       43.82       50.66     12.99 o 
 -10  -3   4      322.15      309.02     17.30 o 
  -9  -3   4       84.17       71.71     12.22 o 
  -8  -3   4       21.30       18.36      9.66 o 
  -7  -3   4      584.75      594.84     20.41 o 
  -6  -3   4      129.76      136.76     11.62 o 
  -5  -3   4     1089.86     1051.43     42.04 o 
  -4  -3   4      437.13      511.80     17.63 o 
  -3  -3   4     1269.58     1375.02     40.59 o 
  -2  -3   4      745.46      822.86     33.12 o 
  -1  -3   4     3118.45     3089.59     38.30 o 
   0  -3   4      404.99      404.27     18.08 o 
   1  -3   4      846.62      788.98     25.42 o 
   2  -3   4     3892.43     3976.43     61.67 o 
   3  -3   4     1319.50     1274.41     39.39 o 
   4  -3   4      850.67      827.98     34.36 o 
   5  -3   4       44.98       48.25      8.37 o 
   6  -3   4      722.84      669.52     21.32 o 
   7  -3   4       61.59       54.48      9.79 o 
   8  -3   4       12.37        1.22      8.45 o 
   9  -3   4       34.86       27.84      9.31 o 
  10  -3   4        1.12       -1.00      9.50 o 
  11  -3   4       16.00        6.64     10.55 o 
  12  -3   4        2.84       -1.81     10.61 o 
 -12  -2   4       52.17       54.58     14.32 o 
 -11  -2   4        8.83      -10.73     10.73 o 
 -10  -2   4       90.02       81.04     13.87 o 
  -9  -2   4       10.52        8.86      9.56 o 
  -8  -2   4      486.45      498.70     18.66 o 
  -7  -2   4       77.76       89.96     11.05 o 
  -6  -2   4      564.93      599.42     20.22 o 
  -5  -2   4      249.77      248.15     12.06 o 
  -4  -2   4     1340.57     1429.36     43.15 o 
  -3  -2   4     3104.19     3135.28     55.76 o 
  -2  -2   4      709.48      718.59     29.63 o 
  -1  -2   4      124.20      113.20      8.95 o 
   0  -2   4      522.84      524.82     31.18 o 
   1  -2   4      498.65      509.85     10.93 o 
   2  -2   4      361.29      386.29     13.37 o 
   3  -2   4      114.31       97.65      8.24 o 
   4  -2   4      237.41      256.48      9.98 o 
   5  -2   4      851.76      860.72     23.39 o 
   6  -2   4       73.02       83.64      9.08 o 
   7  -2   4      342.24      344.25     13.65 o 
   8  -2   4        1.62       -7.32      8.07 o 
   9  -2   4      119.79      116.45     11.44 o 
  10  -2   4       10.87       13.39      9.51 o 
  11  -2   4       12.43       18.78     12.86 o 
  12  -2   4        0.29       -3.27     11.22 o 
  13  -2   4       30.45       49.66     13.80 o 
 -12  -1   4       10.15       12.63     14.62 o 
 -11  -1   4      112.84       85.12     16.24 o 
 -10  -1   4      109.31      120.96     14.43 o 
  -9  -1   4        9.81        1.83     10.04 o 
  -8  -1   4       93.11       90.25     11.75 o 
  -7  -1   4       31.82       37.21      9.56 o 
  -6  -1   4      943.42     1011.86     28.79 o 
  -5  -1   4       30.13       26.27      7.91 o 
  -4  -1   4     1304.31     1365.03     40.95 o 
  -3  -1   4      157.52      147.67      8.97 o 
  -2  -1   4      351.57      347.01     10.70 o 
  -1  -1   4      774.49      807.24     19.58 o 
   0  -1   4      699.35      769.63     18.89 o 
   1  -1   4      411.56      408.83      9.18 o 
   2  -1   4       10.03       11.46      5.57 o 
   3  -1   4     1134.66     1251.25     33.56 o 
   4  -1   4      897.95      945.52     32.18 o 
   5  -1   4     1338.27     1359.63     45.17 o 
   6  -1   4      304.45      323.27     11.92 o 
   7  -1   4      361.85      397.67     14.11 o 
   8  -1   4       72.42       64.11     10.32 o 
   9  -1   4       50.70       46.30      9.31 o 
  10  -1   4      517.38      510.90     19.42 o 
  11  -1   4        1.72       11.59     11.00 o 
  12  -1   4      224.38      229.11     17.60 o 
  13  -1   4      100.75       99.27     15.83 o 
 -12   0   4        2.76        8.65     12.86 o 
 -11   0   4       48.47       74.25     13.71 o 
 -10   0   4        1.89       -9.38     10.11 o 
  -9   0   4        6.42        9.12      9.64 o 
  -8   0   4      326.74      310.98     15.49 o 
  -7   0   4       20.76       20.16      9.31 o 
  -6   0   4      345.73      319.57     13.67 o 
  -5   0   4        7.03        9.29      7.36 o 
  -4   0   4      329.17      333.16     11.73 o 
  -3   0   4      994.48     1079.78     35.02 o 
  -2   0   4      369.65      416.89     11.57 o 
  -1   0   4     4390.79     4402.72     45.33 o 
   0   0   4     1833.45     1778.78     25.37 o 
   1   0   4       58.16       51.11      6.06 o 
   2   0   4     1719.62     1778.66     36.67 o 
   3   0   4      284.50      277.75      8.72 o 
   4   0   4        2.27       -3.08      5.29 o 
   5   0   4      173.46      168.81      9.01 o 
   6   0   4      818.78      801.98     23.25 o 
   7   0   4        4.99        3.13      7.82 o 
   8   0   4     2361.68     2270.94     61.23 o 
   9   0   4       77.60       72.31     10.37 o 
  10   0   4      484.77      430.82     17.48 o 
  11   0   4       11.84       12.30     10.07 o 
  12   0   4      385.11      399.63     20.24 o 
  13   0   4        0.29       -9.81     13.35 o 
 -12   1   4        0.02       -5.32     12.24 o 
 -11   1   4        4.98      -12.13     12.13 o 
 -10   1   4       73.86       83.11     12.98 o 
  -9   1   4       30.00       32.59     10.77 o 
  -8   1   4      841.02      790.37     22.71 o 
  -7   1   4      105.37       63.06     11.19 o 
  -6   1   4       59.48       77.64      9.84 o 
  -5   1   4       30.60       34.77      8.45 o 
  -4   1   4     1204.43     1213.46     39.65 o 
  -3   1   4     1117.39     1085.27     35.16 o 
  -2   1   4     4056.89     4182.73     57.07 o 
  -1   1   4     3272.88     3251.95     60.14 o 
   0   1   4       31.24       43.85     10.76 o 
   1   1   4      203.49      182.38      5.60 o 
   2   1   4      432.58      420.35     11.54 o 
   3   1   4     1416.44     1323.95     31.74 o 
   4   1   4      420.10      505.04     15.06 o 
   5   1   4      842.89      817.18     29.87 o 
   6   1   4       70.35       80.05      8.03 o 
   7   1   4     3072.24     3003.29     67.22 o 
   8   1   4      359.64      346.50     14.08 o 
   9   1   4      455.37      419.35     16.71 o 
  10   1   4        6.57        4.85      8.94 o 
  11   1   4      115.45      100.21     13.72 o 
  12   1   4       69.30       83.19     13.07 o 
  13   1   4       46.37       50.89     13.35 o 
  14   1   4       84.87       83.42     22.12 o 
 -12   2   4       19.88        9.74     13.17 o 
 -11   2   4       36.45       35.92     12.51 o 
 -10   2   4       27.65       35.83     11.27 o 
  -9   2   4       36.61       43.96     11.04 o 
  -8   2   4       24.19       13.99      9.93 o 
  -7   2   4      500.34      484.98     17.38 o 
  -6   2   4     1024.62      936.77     29.05 o 
  -5   2   4       59.17       54.38      8.53 o 
  -4   2   4     1106.74     1072.08     38.11 o 
  -2   2   4      512.53      524.45     16.61 o 
  -1   2   4       28.28       35.44      6.43 o 
   0   2   4     1650.86     1563.53     24.26 o 
   1   2   4      636.50      633.16     16.83 o 
   2   2   4     2270.59     2229.44     38.17 o 
   3   2   4     3526.19     3677.34     50.23 o 
   4   2   4      928.26      975.22     31.11 o 
   5   2   4     1540.28     1560.41     39.34 o 
   6   2   4     1239.29     1388.53     41.79 o 
   7   2   4     2041.60     1996.68     53.28 o 
   8   2   4      459.51      474.17     15.58 o 
   9   2   4       18.75       19.86      9.11 o 
  10   2   4        9.42       25.43      9.14 o 
  11   2   4      111.68      114.15     13.10 o 
  12   2   4       13.27       17.58     11.40 o 
  13   2   4       11.80       34.03     11.90 o 
  14   2   4       50.90       36.23     14.53 o 
 -12   3   4       48.45       50.50     14.47 o 
 -11   3   4      133.31      139.15     17.69 o 
 -10   3   4       10.26       23.06     12.01 o 
  -9   3   4      266.12      293.28     16.78 o 
  -8   3   4        1.88        1.05      8.81 o 
  -7   3   4      189.74      199.38     13.51 o 
  -6   3   4        2.36       -2.27      8.34 o 
  -5   3   4     1865.05     2007.78     57.96 o 
  -4   3   4       15.54        9.43      7.30 o 
  -3   3   4     3189.00     3249.79     57.09 o 
  -2   3   4     1778.89     1787.46     41.75 o 
  -1   3   4      205.50      202.15      5.85 o 
   0   3   4     1406.21     1317.12     22.96 o 
   1   3   4      141.23      164.89      9.14 o 
   2   3   4     3863.07     4145.88     51.11 o 
   3   3   4       53.00       40.19      5.92 o 
   4   3   4     1697.76     1799.50     39.53 o 
   5   3   4       97.74      100.54      7.40 o 
   6   3   4      723.43      819.99     22.24 o 
   7   3   4        3.29       12.57      7.73 o 
   8   3   4       66.51       76.53     10.08 o 
   9   3   4      114.98      134.94     10.82 o 
  10   3   4        0.50        6.68      8.26 o 
  11   3   4       12.20       14.61      9.52 o 
  12   3   4       31.00       35.57     10.51 o 
  13   3   4       32.47       38.95     13.65 o 
  14   3   4       34.13       48.60     14.10 o 
 -11   4   4       10.81       25.06     12.49 o 
 -10   4   4      108.53      106.55     13.58 o 
  -9   4   4       85.02       83.84     13.70 o 
  -8   4   4      135.36      138.55     12.83 o 
  -7   4   4      350.92      341.02     15.95 o 
  -6   4   4       67.85       75.69      9.97 o 
  -5   4   4      268.21      282.81     12.91 o 
  -4   4   4      365.13      384.14     13.07 o 
  -3   4   4     2370.52     2346.76     52.45 o 
  -2   4   4      293.44      282.69     10.41 o 
  -1   4   4      549.84      601.66     15.46 o 
   0   4   4      756.21      832.59     36.60 o 
   1   4   4      858.84      865.36     24.42 o 
   2   4   4      163.05      151.31      7.63 o 
   3   4   4     1406.30     1548.80     35.55 o 
   4   4   4      816.62      805.11     30.06 o 
   5   4   4     2005.54     2154.86     46.32 o 
   6   4   4      678.29      647.70     18.09 o 
   7   4   4      378.62      390.58     13.71 o 
   8   4   4      100.95      119.26     10.67 o 
   9   4   4       36.40       15.64      9.13 o 
  10   4   4       18.81        7.93      8.77 o 
  11   4   4       13.00       15.46      9.34 o 
  12   4   4       26.02       28.90     10.73 o 
  13   4   4       27.99       36.32     12.28 o 
  14   4   4       15.51       61.08     13.45 o 
 -11   5   4        7.03        4.23     11.46 o 
 -10   5   4      115.95      121.96     14.96 o 
  -9   5   4       25.57       32.08     12.42 o 
  -8   5   4       68.52       80.77     11.55 o 
  -7   5   4       20.98       23.04      9.26 o 
  -6   5   4       16.79       16.20      8.29 o 
  -5   5   4       10.08        8.00      8.27 o 
  -4   5   4        0.53       -7.25      7.33 o 
  -3   5   4      171.49      166.67      9.84 o 
  -2   5   4      134.45      149.97      9.24 o 
  -1   5   4      585.89      625.99     13.46 o 
   0   5   4        2.83        9.55      6.38 o 
   1   5   4      207.56      226.26      6.41 o 
   2   5   4      310.14      291.31      9.84 o 
   3   5   4     1733.61     1840.36     41.98 o 
   4   5   4      547.37      576.50     17.23 o 
   5   5   4       18.04       27.01      6.99 o 
   6   5   4      729.99      733.00     21.35 o 
   7   5   4      314.59      323.43     12.69 o 
   8   5   4      850.55      854.52     24.47 o 
   9   5   4      565.17      553.31     19.66 o 
  10   5   4       32.86       21.72      9.66 o 
  11   5   4      422.00      439.13     17.95 o 
  12   5   4       24.12       34.32     10.92 o 
  13   5   4      134.21      147.98     15.45 o 
  14   5   4        0.15       -4.68     12.89 o 
 -11   6   4        5.04      -11.08     11.08 o 
 -10   6   4        0.85        7.12      9.86 o 
  -9   6   4        5.24       25.70     10.29 o 
  -8   6   4        4.15       16.15      9.61 o 
  -7   6   4        4.55        2.14      9.17 o 
  -6   6   4      120.39      112.14     11.77 o 
  -5   6   4      643.04      656.47     23.63 o 
  -4   6   4        0.83       10.53      8.27 o 
  -3   6   4      614.74      568.00     18.21 o 
  -2   6   4       52.32       70.17      8.87 o 
  -1   6   4     1158.66     1204.66     28.23 o 
   0   6   4       14.78       33.25      6.64 o 
   1   6   4       60.73       91.04      5.77 o 
   2   6   4       26.69       38.36      7.13 o 
   3   6   4      920.81      854.59     33.33 o 
   4   6   4     1335.57     1278.93     40.72 o 
   5   6   4       21.42       18.42      7.36 o 
   6   6   4      627.01      602.55     19.08 o 
   7   6   4      127.61      130.35     10.65 o 
   8   6   4      999.10      979.91     29.97 o 
   9   6   4      167.53      162.31     12.09 o 
  10   6   4      479.42      459.66     17.33 o 
  11   6   4       61.53       67.98     12.51 o 
  12   6   4      154.52      142.63     14.57 o 
  13   6   4      118.59      127.36     15.44 o 
 -10   7   4        0.53        8.94     11.15 o 
  -9   7   4       55.22       50.12     11.92 o 
  -8   7   4       13.31       11.20     10.40 o 
  -7   7   4      215.37      207.83     14.84 o 
  -6   7   4      143.05      134.99     12.75 o 
  -5   7   4      261.51      258.05     14.19 o 
  -4   7   4       55.76       66.56      9.67 o 
  -3   7   4      429.20      399.76     15.74 o 
  -2   7   4      603.54      659.06     22.07 o 
  -1   7   4     1217.32     1149.36     30.37 o 
   0   7   4      343.95      368.85      9.16 o 
   1   7   4      480.08      500.65     11.16 o 
   2   7   4        1.87       -4.80      7.57 o 
   3   7   4      789.68      779.37     22.99 o 
   4   7   4        0.84        7.31      8.06 o 
   5   7   4     1821.34     1653.78     49.61 o 
   6   7   4      801.26      772.23     24.06 o 
   7   7   4      332.05      346.67     14.10 o 
   8   7   4      275.91      293.42     14.29 o 
   9   7   4        2.51       10.40      8.95 o 
  10   7   4      150.19      157.59     12.95 o 
  11   7   4       37.49       20.24     11.39 o 
  12   7   4      221.74      229.67     16.95 o 
  13   7   4        5.46        6.48     11.34 o 
 -10   8   4       63.95       63.75     15.37 o 
  -9   8   4        8.10        1.48     11.17 o 
  -8   8   4      144.50      150.34     15.04 o 
  -7   8   4        0.17       -6.00     10.25 o 
  -6   8   4      125.17      143.10     13.12 o 
  -5   8   4        8.08        4.10      8.53 o 
  -4   8   4      240.79      248.75     14.18 o 
  -3   8   4       59.30       65.57     10.79 o 
  -2   8   4      410.63      393.50     15.32 o 
  -1   8   4      333.01      325.56     21.34 o 
   0   8   4      704.65      674.98     16.68 o 
   1   8   4      849.97      804.20     26.53 o 
   3   8   4     1212.54     1264.89     44.78 o 
   4   8   4      278.27      258.92     13.04 o 
   5   8   4      678.00      678.78     22.76 o 
   6   8   4       50.23       43.55      9.86 o 
   7   8   4      141.91      188.35     12.08 o 
   8   8   4       84.15       85.15     11.23 o 
   9   8   4        1.30       -0.84      8.67 o 
  10   8   4       72.69       58.59     11.45 o 
  11   8   4       41.48       26.67     11.33 o 
  12   8   4       13.60        3.87     11.77 o 
  13   8   4        2.50       17.16     12.02 o 
  -9   9   4       46.30       29.55     13.00 o 
  -8   9   4       30.43       43.40     13.32 o 
  -7   9   4      171.14      166.71     14.76 o 
  -6   9   4      140.31      163.63     14.02 o 
  -5   9   4       72.66       57.57     11.75 o 
  -4   9   4      212.10      222.13     13.86 o 
  -3   9   4       22.44       16.85      9.48 o 
  -2   9   4      544.32      533.48     20.95 o 
  -1   9   4       42.52       37.66      7.57 o 
   0   9   4      255.20      274.40     13.68 o 
   1   9   4       94.05       96.34      8.11 o 
   2   9   4      364.66      371.36     14.90 o 
   3   9   4       83.49      101.59     10.71 o 
   4   9   4       35.96       32.04      9.87 o 
   5   9   4       66.15       72.98     10.20 o 
   6   9   4        0.25       -2.24      9.11 o 
   7   9   4       41.41       43.09      9.96 o 
   8   9   4      135.17      115.06     13.03 o 
   9   9   4      107.37      105.33     11.91 o 
  10   9   4       25.69       18.01     10.67 o 
  11   9   4       24.89       19.93     11.67 o 
  12   9   4        2.41        0.14     10.99 o 
  -8  10   4        0.09      -11.06     11.06 o 
  -7  10   4       68.32       57.41     13.16 o 
  -6  10   4        6.23        6.74      9.84 o 
  -5  10   4       42.57       48.78     11.33 o 
  -4  10   4       39.56       47.35     10.69 o 
  -3  10   4        0.52       10.42      9.89 o 
  -2  10   4       62.53       68.82     11.27 o 
  -1  10   4        4.11       -3.04      6.78 o 
   0  10   4       21.46       26.74      7.53 o 
   1  10   4       36.06       51.58      7.83 o 
   2  10   4       63.66       54.92     11.27 o 
   3  10   4      219.50      185.75     13.12 o 
   4  10   4       75.70       80.96     11.42 o 
   5  10   4      178.52      157.14     12.73 o 
   6  10   4      112.78       95.65     11.73 o 
   7  10   4      240.80      239.03     14.46 o 
   8  10   4       13.45       14.75     10.40 o 
   9  10   4       48.02       41.67     11.39 o 
  10  10   4       62.59       51.81     12.38 o 
  11  10   4        4.51       -6.02     10.85 o 
  12  10   4       11.71       15.91     12.32 o 
  -7  11   4        2.74       13.44     11.45 o 
  -6  11   4        0.04       -2.02     10.94 o 
  -5  11   4        0.41       -2.85     10.05 o 
  -4  11   4        6.69        4.87     10.95 o 
  -3  11   4        5.88        4.10     10.78 o 
  -2  11   4       17.63       25.20     10.50 o 
  -1  11   4       24.73       30.17     17.48 o 
   0  11   4      158.28      178.94     17.59 o 
   1  11   4       22.70       23.23      7.58 o 
   2  11   4        1.03       17.73     10.45 o 
   3  11   4       50.27       35.68     10.41 o 
   4  11   4        1.88       21.57     10.25 o 
   5  11   4      156.10      175.86     13.13 o 
   6  11   4        0.42      -10.18     10.18 o 
   7  11   4      373.25      354.67     17.17 o 
   8  11   4        5.42        6.24     10.59 o 
   9  11   4      159.92      165.42     15.16 o 
  10  11   4       31.43       33.70     12.50 o 
  11  11   4       53.87       59.43     14.04 o 
  -6  12   4       17.79       29.22     12.35 o 
  -5  12   4       11.31        7.72     11.67 o 
  -3  12   4       38.60       50.16     12.65 o 
  -2  12   4      108.58       95.30     14.00 o 
  -1  12   4       68.78       71.95      8.97 o 
   0  12   4      239.76      240.05     12.19 o 
   1  12   4        0.23        1.10      7.45 o 
   2  12   4       65.13       85.98     12.74 o 
   3  12   4        5.01       22.32     10.13 o 
   4  12   4      123.65      187.71     14.98 o 
   5  12   4       59.96       84.43     11.79 o 
   6  12   4      136.17      158.71     14.64 o 
   7  12   4       47.90       67.73     12.20 o 
   8  12   4       66.49       49.20     12.77 o 
   9  12   4      108.31       99.58     15.04 o 
  10  12   4       22.58       11.62     12.63 o 
  -4  13   4        4.35       36.75     12.11 o 
  -3  13   4       37.09       28.76     13.14 o 
  -1  13   4       70.10       62.09      9.56 o 
   0  13   4       75.39       76.12      9.72 o 
   1  13   4       46.20       77.82     12.51 o 
   2  13   4       95.83      134.16     15.13 o 
   3  13   4      132.26      104.10     14.00 o 
   4  13   4      153.81      139.90     16.69 o 
   5  13   4        4.97        0.85     11.18 o 
   6  13   4       75.15       84.65     12.94 o 
   8  13   4       72.65       77.68     13.91 o 
   9  13   4        0.15      -11.86     11.86 o 
  -2  14   4        2.68       -9.67     13.53 o 
  -1  14   4       49.35       64.55      9.92 o 
   0  14   4        1.62       20.10      8.16 o 
   5  14   4       42.98       42.90     15.52 o 
   6  14   4       12.42       11.86     11.56 o 
   7  14   4       12.02        3.20     11.46 o 
   2  15   4        4.84        6.90     12.26 o 
   3  15   4        1.01       28.51     12.71 o 
  -5 -12   5       12.12        6.01     13.22 o 
  -4 -12   5       28.02        2.83     14.36 o 
  -3 -12   5       15.55       21.74     14.49 o 
  -2 -12   5        5.25        4.61     11.99 o 
  -1 -12   5        5.76       13.54      8.37 o 
   0 -12   5        6.88       13.36      8.38 o 
   1 -12   5        5.96       12.66      8.64 o 
   2 -12   5       31.71       26.05     12.93 o 
   3 -12   5       13.58       23.23     12.15 o 
  -7 -11   5       18.09       -2.96     13.26 o 
  -6 -11   5        0.09      -11.05     11.31 o 
  -5 -11   5        5.60        4.28     12.24 o 
  -4 -11   5       18.26       12.22     11.32 o 
  -3 -11   5        0.13        0.26     12.58 o 
  -2 -11   5       27.67       30.39     12.55 o 
  -1 -11   5        6.58       -5.92      7.39 o 
   0 -11   5       16.28       33.74     21.79 o 
   1 -11   5        2.10        8.07      8.19 o 
   2 -11   5        7.19        8.88     11.06 o 
   3 -11   5       17.99       26.74     15.69 o 
   4 -11   5        0.80       -5.16     12.74 o 
   5 -11   5       84.23       69.13     14.95 o 
  -8 -10   5        5.22        5.96     12.49 o 
  -7 -10   5       16.02        7.97     14.03 o 
  -6 -10   5       28.41       47.46     12.26 o 
  -5 -10   5        1.67        6.49     10.97 o 
  -4 -10   5       84.55       93.19     13.90 o 
  -3 -10   5       43.95       22.16     11.94 o 
  -2 -10   5       98.37      107.56     14.27 o 
  -1 -10   5       13.39       15.35      7.39 o 
   0 -10   5       79.25       85.67      9.70 o 
   1 -10   5       20.35       12.89     20.42 o 
   2 -10   5       36.09       43.37     12.57 o 
   3 -10   5       32.34       28.74     12.76 o 
   4 -10   5      133.84      138.77     15.40 o 
   5 -10   5       53.84       56.45     12.59 o 
   6 -10   5       18.77       24.06     12.30 o 
   7 -10   5       87.40      115.91     16.61 o 
  -9  -9   5       12.11        1.06     11.84 o 
  -8  -9   5        5.38       -2.44     11.66 o 
  -7  -9   5       71.50       72.39     14.06 o 
  -6  -9   5       52.53       42.50     12.39 o 
  -5  -9   5      155.05      106.35     14.35 o 
  -4  -9   5       41.16       47.26     12.28 o 
  -3  -9   5      218.89      201.19     15.46 o 
  -2  -9   5       96.79      105.05     13.48 o 
  -1  -9   5      135.24      134.48      9.75 o 
   0  -9   5      502.59      519.87     43.84 o 
   1  -9   5       22.36       20.25      8.05 o 
   2  -9   5      242.12      221.53     16.12 o 
   3  -9   5       92.22      102.16     13.75 o 
   4  -9   5      410.48      396.82     20.18 o 
   5  -9   5        1.29        9.03     11.47 o 
   6  -9   5       13.96       48.64     11.62 o 
   7  -9   5        1.06      -12.39     12.39 o 
   8  -9   5       17.53       12.17     13.89 o 
 -10  -8   5       22.97       14.56     14.21 o 
  -9  -8   5       21.04       15.57     11.88 o 
  -8  -8   5       17.99       19.20     11.82 o 
  -7  -8   5       66.75       80.65     13.53 o 
  -6  -8   5      275.56      245.11     17.08 o 
  -5  -8   5      529.26      533.35     20.44 o 
  -4  -8   5        9.26        1.57     11.04 o 
  -3  -8   5      134.53      139.56     13.24 o 
  -2  -8   5       52.09       73.26     11.66 o 
  -1  -8   5      517.92      497.01     26.68 o 
   0  -8   5        7.35       14.72      7.30 o 
   1  -8   5      552.89      567.97     14.59 o 
   2  -8   5      163.64      167.73     14.10 o 
   3  -8   5      154.79      185.24     14.37 o 
   4  -8   5       51.16       54.13     11.45 o 
   5  -8   5        1.56       -9.61      9.61 o 
   6  -8   5       60.07       59.56     11.87 o 
   7  -8   5       11.46       10.00     11.42 o 
   8  -8   5       19.23       50.60     12.24 o 
   9  -8   5        0.87      -13.05     13.05 o 
 -10  -7   5      138.57      117.19     17.20 o 
  -9  -7   5        2.84       14.93     11.41 o 
  -8  -7   5      106.11      103.50     14.35 o 
  -7  -7   5       17.29       20.77     10.90 o 
  -6  -7   5      521.37      498.60     19.96 o 
  -5  -7   5       36.90       50.80     10.94 o 
  -4  -7   5      251.44      249.27     15.07 o 
  -3  -7   5      313.26      301.55     15.55 o 
  -2  -7   5       58.69       53.12     11.22 o 
  -1  -7   5      105.96      113.35      8.86 o 
   0  -7   5      101.44       94.88      8.45 o 
   1  -7   5      141.88      159.04      9.25 o 
   2  -7   5        6.23       -0.17      9.04 o 
   3  -7   5        3.81       -0.82      9.65 o 
   4  -7   5       58.78       50.14     10.67 o 
   5  -7   5       77.51       65.37     11.36 o 
   6  -7   5       58.00       73.46     11.46 o 
   7  -7   5       21.14       32.71     10.39 o 
   8  -7   5        8.64       -3.79     10.82 o 
   9  -7   5        3.01        4.68     11.21 o 
  10  -7   5        9.18       -8.31     12.80 o 
 -11  -6   5       57.16       50.35     15.17 o 
 -10  -6   5       10.66       37.25     12.73 o 
  -9  -6   5       73.29       75.51     13.31 o 
  -8  -6   5       45.87       50.91     11.13 o 
  -7  -6   5       30.02       15.90     11.17 o 
  -6  -6   5      245.37      238.58     15.10 o 
  -5  -6   5       31.36       15.92     10.45 o 
  -4  -6   5       66.22       53.13     11.11 o 
  -3  -6   5       42.00       31.05     10.46 o 
  -2  -6   5       39.55       58.69     10.56 o 
  -1  -6   5       53.28       43.32      7.30 o 
   0  -6   5       37.95       52.28      7.25 o 
   1  -6   5      261.27      274.66      9.94 o 
   2  -6   5        2.68       -1.06      9.09 o 
   3  -6   5      118.91      124.63     12.17 o 
   4  -6   5       51.34       51.79      9.74 o 
   5  -6   5      154.60      169.06     12.96 o 
   6  -6   5      142.46      147.39     12.65 o 
   7  -6   5        1.79       12.65      9.77 o 
   8  -6   5       78.55       79.88     12.31 o 
   9  -6   5        7.14        9.68     10.58 o 
  10  -6   5       66.91       82.35     13.14 o 
  11  -6   5        2.98       20.07     12.05 o 
 -11  -5   5       30.48       25.06     12.91 o 
 -10  -5   5        3.25        0.40     11.48 o 
  -9  -5   5        4.28       29.88     11.29 o 
  -8  -5   5       28.79       34.04     11.60 o 
  -7  -5   5        0.35       -7.31      9.97 o 
  -6  -5   5       76.01       76.09     11.29 o 
  -5  -5   5      122.38      138.71     12.06 o 
  -4  -5   5        2.09       -7.14      9.03 o 
  -3  -5   5      285.22      296.59     13.81 o 
  -2  -5   5       10.85       23.89      8.93 o 
  -1  -5   5      528.84      557.50     18.99 o 
   0  -5   5       65.10       62.14     11.76 o 
   1  -5   5      441.00      459.46     10.81 o 
   2  -5   5       62.88       83.00     10.17 o 
   3  -5   5      462.18      474.13     16.27 o 
   4  -5   5       11.05        3.22      8.54 o 
   5  -5   5       81.49       77.79     10.94 o 
   6  -5   5      175.92      181.85     12.42 o 
   7  -5   5      235.43      232.99     14.70 o 
   8  -5   5      574.01      633.44     22.87 o 
   9  -5   5       90.99      108.61     12.71 o 
  10  -5   5      322.82      317.51     19.09 o 
  11  -5   5        0.92        1.02     11.30 o 
 -11  -4   5        1.28      -12.53     12.53 o 
 -10  -4   5       93.09      102.91     14.10 o 
  -9  -4   5       16.59       26.37     11.37 o 
  -8  -4   5      119.37      124.29     14.21 o 
  -7  -4   5       27.38       30.21     10.15 o 
  -6  -4   5       18.98       25.85     10.18 o 
  -5  -4   5        0.88        6.46      8.84 o 
  -4  -4   5      721.64      774.96     22.98 o 
  -3  -4   5      314.14      322.80     13.85 o 
  -2  -4   5      154.74      156.53     10.97 o 
  -1  -4   5      341.72      371.32      9.75 o 
   0  -4   5      426.84      399.71     20.25 o 
   1  -4   5       70.61       53.11      6.48 o 
   2  -4   5     2067.86     2060.70     54.92 o 
   3  -4   5      493.85      484.24     18.30 o 
   4  -4   5      937.23      902.29     28.55 o 
   5  -4   5     1073.75     1067.97     31.39 o 
   6  -4   5      562.53      538.28     19.93 o 
   7  -4   5       57.76       61.44     10.10 o 
   8  -4   5        7.51        5.59      8.76 o 
   9  -4   5      472.12      486.21     19.67 o 
  10  -4   5       34.17       22.12     11.14 o 
  11  -4   5      136.74      166.61     15.78 o 
  12  -4   5       61.89       79.63     14.17 o 
 -12  -3   5        6.12      -10.82     12.50 o 
 -11  -3   5       64.92       57.96     14.47 o 
 -10  -3   5       14.90        7.37     11.06 o 
  -9  -3   5      226.92      216.76     16.13 o 
  -8  -3   5        0.61       -5.95      8.88 o 
  -7  -3   5       55.99       58.62     10.42 o 
  -6  -3   5       89.63       85.56     11.51 o 
  -5  -3   5      117.77      107.79     11.09 o 
  -4  -3   5     1197.72     1181.59     47.06 o 
  -3  -3   5      270.49      267.44     12.42 o 
  -2  -3   5     1631.86     1620.15     45.86 o 
  -1  -3   5      124.60      122.61      6.88 o 
   0  -3   5     3345.41     3398.02    134.32 o 
   1  -3   5       29.28       27.59      5.47 o 
   2  -3   5     3203.95     3078.64     60.29 o 
   3  -3   5       35.38       48.31      8.35 o 
   4  -3   5     1267.73     1372.32     50.61 o 
   5  -3   5      198.91      236.76     12.22 o 
   6  -3   5      790.62      748.42     24.65 o 
   7  -3   5      625.39      651.43     23.76 o 
   8  -3   5       74.38       72.60     10.94 o 
   9  -3   5      178.53      184.87     14.17 o 
  10  -3   5       13.50       27.90     10.66 o 
  11  -3   5       75.00       97.01     13.67 o 
  12  -3   5        1.76        5.79     12.02 o 
 -12  -2   5       20.24       12.32     15.65 o 
 -11  -2   5      123.98      127.59     15.60 o 
 -10  -2   5       63.98       52.04     12.87 o 
  -9  -2   5      180.45      156.44     14.18 o 
  -8  -2   5      125.87       97.65     12.72 o 
  -7  -2   5      435.63      435.09     17.07 o 
  -6  -2   5      108.98       96.28     11.09 o 
  -5  -2   5     2010.85     1969.75     57.49 o 
  -4  -2   5       42.77       31.73      9.24 o 
  -3  -2   5     2347.83     2355.04     54.46 o 
  -2  -2   5     1361.40     1436.37     42.05 o 
  -1  -2   5     2812.46     2888.00    104.48 o 
   0  -2   5      157.41      159.58      6.61 o 
   1  -2   5        6.52       -2.37      6.08 o 
   2  -2   5     2075.13     2181.18     48.47 o 
   3  -2   5      485.76      528.20     17.57 o 
   4  -2   5     1302.26     1221.21     39.84 o 
   5  -2   5      138.82      140.33     10.23 o 
   6  -2   5      410.04      384.49     14.15 o 
   7  -2   5      280.00      274.92     13.66 o 
   8  -2   5       92.07      101.30     11.10 o 
   9  -2   5       81.58       90.53     10.95 o 
  10  -2   5        7.46        2.74      9.64 o 
  11  -2   5       10.26       11.18     10.86 o 
  12  -2   5       32.43       26.43     12.34 o 
  13  -2   5       23.44       41.43     13.65 o 
 -12  -1   5       55.43       67.92     15.68 o 
 -11  -1   5       12.57       28.58     12.08 o 
 -10  -1   5      170.02      173.51     16.13 o 
  -9  -1   5       44.81       29.64     12.33 o 
  -8  -1   5      285.56      280.82     15.72 o 
  -7  -1   5      768.55      721.60     27.90 o 
  -6  -1   5      517.40      517.91     19.12 o 
  -5  -1   5     1505.12     1514.70     51.43 o 
  -4  -1   5      113.03      140.70     10.42 o 
  -3  -1   5     1037.99      963.53     42.16 o 
  -2  -1   5      937.99     1073.18     36.13 o 
  -1  -1   5       13.19       16.49      4.94 o 
   0  -1   5     1116.57     1063.34     33.01 o 
   1  -1   5      577.66      631.26     15.30 o 
   2  -1   5      663.55      701.23     29.76 o 
   3  -1   5      117.61      145.02      8.56 o 
   4  -1   5     1455.14     1573.66     42.60 o 
   5  -1   5      295.55      292.33     11.65 o 
   6  -1   5      210.97      181.35     10.64 o 
   7  -1   5      157.68      167.92     11.13 o 
   8  -1   5      128.68       88.50     10.62 o 
   9  -1   5       15.90       22.06      9.11 o 
  10  -1   5       48.00       45.52     11.28 o 
  11  -1   5      179.77      179.39     15.63 o 
  12  -1   5      103.94      108.05     14.10 o 
  13  -1   5       43.88       40.20     13.47 o 
 -12   0   5       49.23       73.21     15.99 o 
 -11   0   5        9.83       21.10     12.16 o 
 -10   0   5       45.11       34.56     12.34 o 
  -9   0   5       28.88       31.44     10.64 o 
  -8   0   5       28.83       10.11     10.16 o 
  -7   0   5       27.84       26.70      9.88 o 
  -6   0   5      300.78      246.05     13.76 o 
  -5   0   5       73.28       56.97      9.40 o 
  -4   0   5       67.22       59.68      9.01 o 
  -3   0   5      350.96      342.98     11.80 o 
  -2   0   5      530.49      624.93     19.04 o 
  -1   0   5        7.75        6.27      4.52 o 
   0   0   5     1660.17     1733.42     27.63 o 
   1   0   5       53.09       60.86      8.20 o 
   2   0   5     2110.30     2183.49     42.98 o 
   3   0   5       14.67       19.41      6.41 o 
   4   0   5     1157.23     1192.39     35.71 o 
   5   0   5       20.25       11.58      6.92 o 
   6   0   5      313.07      288.78     11.85 o 
   7   0   5       70.50       83.20      9.61 o 
   8   0   5       55.28       63.09      9.90 o 
   9   0   5      396.71      382.19     16.26 o 
  10   0   5      212.19      208.54     14.28 o 
  11   0   5      388.39      371.21     18.89 o 
  12   0   5       93.44       65.49     13.63 o 
  13   0   5       67.57       73.47     14.76 o 
 -12   1   5        1.17        0.30     12.89 o 
 -11   1   5       18.43       25.30     12.57 o 
 -10   1   5       10.74       21.10     11.53 o 
  -9   1   5        5.96        5.63     10.56 o 
  -8   1   5       51.08       63.41     11.72 o 
  -7   1   5       22.69       16.39      9.52 o 
  -6   1   5        5.18       -7.97      8.28 o 
  -5   1   5        8.07       12.08      8.29 o 
  -4   1   5      464.25      495.15     15.65 o 
  -3   1   5      288.52      251.79     10.53 o 
  -2   1   5     1587.12     1680.20     43.57 o 
  -1   1   5      758.22      784.64     36.69 o 
   0   1   5      102.98      103.28      5.40 o 
   1   1   5     2944.25     2901.65     33.65 o 
   2   1   5      412.88      396.73     12.62 o 
   3   1   5      675.39      592.02     17.19 o 
   4   1   5     1482.55     1467.14     38.61 o 
   5   1   5     2023.46     1884.14     46.96 o 
   6   1   5     1399.26     1259.54     41.89 o 
   7   1   5       98.26      113.16     10.11 o 
   8   1   5     1717.02     1584.19     62.21 o 
   9   1   5        4.11       -7.56      8.38 o 
  10   1   5      435.16      433.35     17.66 o 
  11   1   5       21.38       32.27     10.80 o 
  12   1   5      272.19      274.69     17.42 o 
  13   1   5       31.05       27.61     13.36 o 
 -12   2   5       27.87       13.91     13.58 o 
 -11   2   5        4.54       -8.11     13.09 o 
 -10   2   5       52.33       37.11     14.84 o 
  -9   2   5       24.95       29.69     10.61 o 
  -8   2   5       96.12       75.88     11.59 o 
  -7   2   5        1.72        1.72      9.60 o 
  -6   2   5      602.13      585.84     20.92 o 
  -5   2   5       84.06       75.23     10.21 o 
  -4   2   5      392.02      385.55     13.74 o 
  -3   2   5     1528.56     1513.06     44.10 o 
  -2   2   5        1.29        2.72      7.27 o 
  -1   2   5     3973.59     3957.98     51.22 o 
   0   2   5     1148.36     1198.53     23.55 o 
   1   2   5     4936.28     4760.48    119.40 o 
   2   2   5       35.17       49.94      6.49 o 
   3   2   5     5146.66     5185.38     63.56 o 
   4   2   5      961.75     1057.89     34.38 o 
   5   2   5     3097.29     3057.47     55.78 o 
   6   2   5     1012.57     1016.36     39.26 o 
   7   2   5     1259.00     1321.03     45.60 o 
   8   2   5       58.73       72.06      9.98 o 
   9   2   5      111.56       95.74     11.17 o 
  10   2   5      363.95      390.00     17.23 o 
  11   2   5        3.22       -3.95      9.42 o 
  12   2   5      191.83      165.77     15.36 o 
  13   2   5       44.91       44.32     12.51 o 
  14   2   5       20.02       15.26     12.86 o 
 -11   3   5       35.14       21.39     13.02 o 
 -10   3   5       64.33       87.45     13.88 o 
  -9   3   5        4.33       24.69     10.65 o 
  -8   3   5      235.26      227.58     15.26 o 
  -7   3   5       31.63       29.07     10.69 o 
  -6   3   5     1067.11     1166.39     48.79 o 
  -5   3   5       37.73       52.11      9.94 o 
  -4   3   5      917.86      933.35     39.48 o 
  -3   3   5      419.25      385.80     12.76 o 
  -2   3   5     1882.07     1968.19     48.18 o 
  -1   3   5      205.43      196.55      6.47 o 
   0   3   5      888.68      864.08     39.53 o 
   1   3   5     1660.37     1583.82     26.93 o 
   2   3   5       74.42       79.24      7.19 o 
   3   3   5     3283.16     3469.48     53.69 o 
   4   3   5      619.63      740.09     29.54 o 
   5   3   5     1419.59     1470.94     40.16 o 
   6   3   5       11.10        8.46      7.43 o 
   7   3   5      307.92      317.03     12.72 o 
   8   3   5       17.15       17.84      8.14 o 
   9   3   5       43.24       51.61      9.80 o 
  10   3   5       69.02       64.78     10.59 o 
  11   3   5       71.61       56.25     11.68 o 
  12   3   5       47.67       40.60     11.86 o 
  13   3   5        0.02      -11.81     12.27 o 
  14   3   5        1.45        2.04     12.05 o 
 -11   4   5       25.87       15.28     14.59 o 
 -10   4   5       10.94        7.14     11.42 o 
  -9   4   5       47.84       50.91     11.85 o 
  -8   4   5      313.14      281.44     16.26 o 
  -7   4   5       21.73       28.40      9.85 o 
  -6   4   5      106.22      120.31     11.75 o 
  -5   4   5     1423.71     1392.71     51.94 o 
  -4   4   5      783.11      798.30     25.04 o 
  -3   4   5      168.32      157.27     10.10 o 
  -2   4   5      248.02      196.63     10.11 o 
  -1   4   5       20.29       19.79      6.44 o 
   0   4   5      155.03      198.20      7.28 o 
   1   4   5       20.69       21.83      4.70 o 
   2   4   5      811.98      818.57     29.94 o 
   3   4   5      119.73      141.32      8.43 o 
   4   4   5        4.25       18.11      6.51 o 
   5   4   5       58.80       52.06      7.32 o 
   6   4   5        1.13       -3.65      7.04 o 
   7   4   5      387.62      419.96     13.81 o 
   8   4   5      420.81      411.78     14.98 o 
   9   4   5       48.11       66.47      9.85 o 
  10   4   5       49.07       52.14      9.90 o 
  11   4   5        1.47       -1.77     10.08 o 
  12   4   5       70.52       47.97     11.90 o 
  13   4   5        3.63        3.95     10.84 o 
  14   4   5       89.87       63.27     14.85 o 
 -11   5   5        8.80       21.61     12.59 o 
 -10   5   5       12.19       24.44     12.31 o 
  -9   5   5      133.16      147.41     15.42 o 
  -8   5   5        2.25      -13.03     13.03 o 
  -7   5   5      553.27      533.85     22.51 o 
  -6   5   5       19.03       21.91      9.40 o 
  -5   5   5       15.29       16.80      9.19 o 
  -4   5   5       51.90       73.13      9.95 o 
  -3   5   5      300.69      298.04     12.58 o 
  -2   5   5       38.81       27.84      8.14 o 
  -1   5   5       56.31       40.95      5.33 o 
   0   5   5      683.06      763.39     53.41 o 
   1   5   5        0.22        0.19      4.57 o 
   2   5   5      267.45      291.51     10.54 o 
   3   5   5        1.54       -6.04      6.04 o 
   4   5   5      243.19      276.74     10.71 o 
   5   5   5       69.84       67.58      8.04 o 
   6   5   5        3.22        6.34      7.40 o 
   7   5   5      659.79      636.75     20.42 o 
   8   5   5      105.27      115.19     10.83 o 
   9   5   5        2.65        4.98      8.76 o 
  10   5   5       37.84       34.98     10.45 o 
  11   5   5       34.28       36.07     10.79 o 
  12   5   5      165.61      153.61     14.38 o 
  13   5   5       15.49        8.56     12.11 o 
  14   5   5      178.52      154.78     18.86 o 
 -10   6   5        3.10       -4.72     11.54 o 
  -9   6   5        7.20        2.78     10.66 o 
  -8   6   5      113.73      106.63     13.58 o 
  -7   6   5       63.26       62.01     11.81 o 
  -6   6   5       67.63       65.12     10.85 o 
  -5   6   5       83.21       78.34     11.03 o 
  -4   6   5      340.70      317.25     14.46 o 
  -3   6   5      120.87      128.37     10.76 o 
  -2   6   5      880.16      836.23     39.68 o 
  -1   6   5       10.22        2.98      5.29 o 
   0   6   5      186.13      175.82      7.23 o 
   1   6   5       31.09       18.72      8.64 o 
   2   6   5      149.63      125.02      9.20 o 
   3   6   5      263.33      252.53     10.47 o 
   4   6   5      172.38      174.23     10.04 o 
   5   6   5      407.29      401.79     12.92 o 
   6   6   5      150.51      134.96     10.43 o 
   7   6   5      906.98      866.38     25.25 o 
   8   6   5       99.19      106.01     10.57 o 
   9   6   5      543.74      526.28     17.29 o 
  10   6   5        0.54       -7.72      8.82 o 
  11   6   5      181.64      218.59     14.67 o 
  12   6   5       21.03       16.24     12.00 o 
  13   6   5      186.91      194.83     16.43 o 
 -10   7   5        7.91       -2.61     11.87 o 
  -9   7   5        9.81      -10.86     10.86 o 
  -8   7   5        3.21       -6.42      9.95 o 
  -7   7   5        7.99       10.12     11.16 o 
  -6   7   5       57.27       57.37     10.43 o 
  -5   7   5      172.55      167.21     12.50 o 
  -4   7   5        4.04        7.27      9.13 o 
  -3   7   5      424.12      413.05     15.97 o 
  -2   7   5      801.64      776.64     26.74 o 
  -1   7   5        7.47        5.16      9.85 o 
   0   7   5      136.40      120.92     11.32 o 
   1   7   5       74.46       75.54      6.69 o 
   2   7   5      972.71      925.13     37.96 o 
   3   7   5       46.80       53.23      8.61 o 
   4   7   5     2992.34     2979.00     61.72 o 
   5   7   5      452.77      417.97     16.68 o 
   6   7   5      556.62      563.19     21.12 o 
   7   7   5      149.90      180.01     11.96 o 
   8   7   5      669.95      671.49     22.56 o 
   9   7   5      105.87      116.42     11.23 o 
  10   7   5      175.52      151.93     13.19 o 
  11   7   5      160.77      151.82     14.16 o 
  12   7   5       48.58       55.64     13.48 o 
  13   7   5       69.09       63.47     13.77 o 
  -9   8   5       16.69       18.34     12.81 o 
  -8   8   5        6.34       14.68     11.45 o 
  -7   8   5      115.84      102.54     13.70 o 
  -6   8   5       44.41       53.97     10.95 o 
  -5   8   5       99.52      121.45     12.32 o 
  -4   8   5        2.85       -2.59      8.91 o 
  -3   8   5      618.78      593.55     22.76 o 
  -2   8   5       21.84       16.45     10.02 o 
  -1   8   5      607.43      618.76     14.96 o 
   0   8   5      176.44      194.36      8.83 o 
   1   8   5      315.87      318.91      9.86 o 
   2   8   5      973.57     1019.30     28.66 o 
   3   8   5      667.94      638.36     19.65 o 
   4   8   5      241.68      252.57     13.06 o 
   5   8   5      271.08      248.51     12.80 o 
   6   8   5     1463.80     1539.34     52.68 o 
   7   8   5       51.75       43.60     10.03 o 
   8   8   5      302.92      328.58     15.40 o 
   9   8   5       27.96       33.48     10.36 o 
  10   8   5       66.18       61.57     11.58 o 
  11   8   5        0.47       -9.41      9.41 o 
  12   8   5       30.04       14.92     12.71 o 
  13   8   5        5.87       -5.65     13.04 o 
  -9   9   5        1.21      -13.13     13.13 o 
  -8   9   5       43.78       20.14     13.97 o 
  -7   9   5       21.26       23.18     11.67 o 
  -6   9   5       73.00      100.77     12.68 o 
  -5   9   5       21.85       13.34     11.35 o 
  -4   9   5      183.48      182.08     13.99 o 
  -3   9   5      114.82      119.94     12.25 o 
  -2   9   5      183.06      169.35     13.35 o 
  -1   9   5      366.01      364.80     11.48 o 
   0   9   5       27.84       31.56     11.88 o 
   1   9   5      251.98      245.82     12.32 o 
   2   9   5       26.63       21.57     10.20 o 
   3   9   5      107.46      105.19     11.00 o 
   4   9   5      345.30      347.78     14.96 o 
   5   9   5      122.66      143.76     11.45 o 
   6   9   5       90.96      102.27     11.22 o 
   7   9   5      141.95      138.34     12.16 o 
   8   9   5       91.66       76.53     11.40 o 
   9   9   5       17.41       11.94      9.49 o 
  10   9   5       27.04       36.30     11.16 o 
  11   9   5        5.68       21.38     10.88 o 
  12   9   5       14.44       29.53     12.08 o 
  -8  10   5       41.58       39.97     13.19 o 
  -7  10   5       14.38       15.99     11.99 o 
  -6  10   5       56.20       50.64     13.22 o 
  -5  10   5        5.29        1.55     10.31 o 
  -4  10   5       81.91       84.78     12.16 o 
  -3  10   5       10.20       13.73      9.45 o 
  -2  10   5      274.50      236.30     15.18 o 
  -1  10   5       25.06       37.12      7.44 o 
   0  10   5        6.65        2.90      7.46 o 
   1  10   5       37.68       31.44     10.44 o 
   2  10   5       83.60       74.39     11.90 o 
   3  10   5       75.56       72.07     11.01 o 
   4  10   5       72.96       85.04     11.70 o 
   5  10   5      266.81      240.70     14.40 o 
   6  10   5        7.69       17.44     10.43 o 
   7  10   5      101.04      118.10     12.06 o 
   8  10   5       79.43       85.00     11.98 o 
   9  10   5       44.27       44.58     11.41 o 
  10  10   5       57.80       61.05     12.15 o 
  11  10   5        8.09        1.52     11.61 o 
  12  10   5       49.96       75.07     14.42 o 
  -7  11   5        1.65       -7.03     11.68 o 
  -6  11   5        0.83        0.81     11.39 o 
  -5  11   5        8.61       26.70     11.96 o 
  -4  11   5       39.95       40.69     11.73 o 
  -3  11   5        2.55       -1.90     10.28 o 
  -1  11   5      116.27       99.04      9.38 o 
   0  11   5       33.60       38.78      7.86 o 
   1  11   5       91.81       94.88     27.51 o 
   2  11   5        0.40        1.06     10.16 o 
   3  11   5       69.43       83.16     11.68 o 
   4  11   5       53.46       22.43     10.45 o 
   5  11   5        0.92       15.43      9.77 o 
   6  11   5      209.70      212.63     14.93 o 
   7  11   5       10.58       23.44     11.15 o 
   8  11   5      212.67      200.47     15.18 o 
   9  11   5        0.16       11.19     10.59 o 
  10  11   5       81.27      116.02     13.94 o 
  11  11   5        0.46       19.46     12.47 o 
  -6  12   5       12.97        4.95     11.57 o 
  -5  12   5       12.52       -1.91     12.68 o 
  -3  12   5       47.22       64.28     12.38 o 
  -2  12   5       69.68       53.38     12.50 o 
  -1  12   5      141.76      151.39     10.45 o 
   0  12   5       45.52       47.00      8.74 o 
   1  12   5       83.57       78.03      9.38 o 
   2  12   5        7.10       31.74     11.90 o 
   3  12   5       70.46       70.79     12.24 o 
   4  12   5        9.54       25.21     10.49 o 
   5  12   5      154.17      141.33     13.88 o 
   6  12   5       37.11       42.19     11.31 o 
   7  12   5      199.10      171.00     15.10 o 
   8  12   5       58.24       72.17     13.40 o 
   9  12   5       92.73       83.27     13.60 o 
  10  12   5       36.49       37.48     13.21 o 
  -4  13   5       35.12       19.85     13.36 o 
  -3  13   5        2.37        1.96     10.41 o 
  -1  13   5        3.61       -1.35     10.38 o 
   0  13   5       48.92       63.98      9.54 o 
   1  13   5       59.90       74.63      9.67 o 
   2  13   5      110.88      121.61     15.43 o 
   3  13   5       54.70       54.91     12.42 o 
   4  13   5       28.58       51.51     13.24 o 
   8  13   5       22.02       19.30     12.39 o 
   9  13   5       70.13       51.92     13.55 o 
  -2  14   5       19.63       21.19     12.74 o 
  -1  14   5        9.14       12.98      8.08 o 
   0  14   5       53.93       55.31      9.79 o 
   5  14   5        6.60       21.87     11.82 o 
   6  14   5       50.75       54.73     13.56 o 
   7  14   5       12.42       19.82     12.25 o 
   2  15   5        2.50       -7.09     12.32 o 
   3  15   5        3.87        9.12     11.87 o 
  -2 -12   6       29.96       34.26     14.41 o 
  -1 -12   6       17.83        7.89     10.12 o 
   0 -12   6        2.13       11.11      9.63 o 
   1 -12   6       16.77       19.83      9.68 o 
  -5 -11   6        1.07       -2.58     12.51 o 
  -4 -11   6       24.54       17.62     12.98 o 
  -3 -11   6        3.15       -8.49     11.15 o 
  -2 -11   6        3.87       21.15     12.46 o 
  -1 -11   6        0.55        7.08      8.61 o 
   0 -11   6       12.04       16.75      8.04 o 
   1 -11   6       14.66        5.96     11.71 o 
   2 -11   6        2.94        2.90     11.84 o 
   3 -11   6        1.13        3.15     11.69 o 
   4 -11   6       17.38       -0.47     13.01 o 
  -7 -10   6        3.28      -13.54     13.54 o 
  -6 -10   6        2.26        6.23     11.63 o 
  -5 -10   6        0.85      -11.09     11.09 o 
  -4 -10   6       31.46       15.49     12.51 o 
  -3 -10   6       28.47       46.93     12.63 o 
  -2 -10   6       52.80       68.69     13.90 o 
  -1 -10   6       26.80       48.68     18.68 o 
   0 -10   6       14.19       12.22      9.16 o 
   1 -10   6        3.56       15.41      8.36 o 
   2 -10   6        8.77       -8.30     11.24 o 
   3 -10   6      159.13      147.79     16.46 o 
   4 -10   6       29.22       43.65     11.67 o 
   5 -10   6       78.91       75.98     14.80 o 
   6 -10   6        5.24        3.60     12.55 o 
  -8  -9   6        0.30        0.95     12.11 o 
  -7  -9   6       34.21       31.01     13.12 o 
  -6  -9   6       48.15       34.42     12.47 o 
  -5  -9   6       14.38        6.16     11.74 o 
  -4  -9   6       83.63       72.62     14.39 o 
  -3  -9   6        0.03      -11.09     11.09 o 
  -2  -9   6      172.62      170.83     15.57 o 
  -1  -9   6       20.62       17.63      8.29 o 
   0  -9   6      144.63      151.84     11.47 o 
   1  -9   6       84.40       80.94      9.51 o 
   2  -9   6      202.67      208.43     16.13 o 
   3  -9   6      658.80      681.31     29.78 o 
   4  -9   6       52.11       50.82     12.41 o 
   5  -9   6       92.25       88.96     13.55 o 
   6  -9   6       16.92        5.59     11.14 o 
   7  -9   6       96.09      106.46     14.49 o 
  -9  -8   6       49.48       38.24     14.35 o 
  -8  -8   6        0.84       15.12     12.58 o 
  -7  -8   6      121.31       97.02     15.59 o 
  -6  -8   6       96.31      105.14     13.91 o 
  -5  -8   6      174.68      168.54     15.95 o 
  -4  -8   6      212.23      207.03     15.93 o 
  -3  -8   6       47.90       59.03     11.98 o 
  -2  -8   6      316.80      310.09     17.35 o 
  -1  -8   6       46.53       39.27      8.23 o 
   0  -8   6      533.82      563.16     15.32 o 
   1  -8   6        3.02       14.32      7.48 o 
   2  -8   6      457.09      467.20     20.04 o 
   3  -8   6       17.15        9.65     10.68 o 
   4  -8   6      134.05      138.70     13.85 o 
   5  -8   6       61.00       73.06     13.07 o 
   6  -8   6       24.71       19.59     11.34 o 
   7  -8   6       15.30       19.02     11.53 o 
   8  -8   6       18.80       16.17     12.12 o 
 -10  -7   6       31.35       34.05     14.11 o 
  -9  -7   6       56.87       37.25     14.01 o 
  -8  -7   6        7.33       -3.12     11.25 o 
  -7  -7   6      317.29      321.43     18.86 o 
  -6  -7   6        0.26        0.61     10.33 o 
  -5  -7   6      177.64      205.77     15.59 o 
  -4  -7   6       39.20       21.06     11.42 o 
  -3  -7   6      263.64      252.53     15.48 o 
  -2  -7   6      241.24      242.93     15.28 o 
  -1  -7   6      437.60      441.74     12.84 o 
   0  -7   6       97.12      105.88     14.33 o 
   1  -7   6       83.13       82.38      9.39 o 
   2  -7   6       16.32       26.17     10.17 o 
   3  -7   6       54.59       41.31     10.97 o 
   4  -7   6      155.63      178.24     13.50 o 
   5  -7   6      111.03       96.08     14.00 o 
   6  -7   6       28.01       37.43     11.24 o 
   7  -7   6       16.59       17.66     10.95 o 
   8  -7   6       18.44       17.25     12.28 o 
   9  -7   6        5.05       12.37     11.23 o 
 -10  -6   6       68.37       90.29     15.15 o 
  -9  -6   6        0.73       25.05     12.07 o 
  -8  -6   6      118.27      134.57     15.16 o 
  -7  -6   6       46.06       36.76     12.72 o 
  -6  -6   6        1.33       -1.20      9.88 o 
  -5  -6   6       57.95       65.54     11.25 o 
  -4  -6   6       10.33       12.38     10.20 o 
  -3  -6   6      619.46      655.07     21.29 o 
  -2  -6   6        0.13       -9.09     10.22 o 
  -1  -6   6       52.93       40.95     11.39 o 
   0  -6   6        1.83        4.08      6.99 o 
   1  -6   6        0.68        2.29      6.86 o 
   2  -6   6      103.76      100.97     11.52 o 
   3  -6   6       16.98       39.11     10.27 o 
   4  -6   6       92.27      102.03     11.36 o 
   5  -6   6      195.61      175.82     13.74 o 
   6  -6   6        9.96       18.86      9.58 o 
   7  -6   6        0.31        7.52      9.71 o 
   8  -6   6        7.45       11.97     11.18 o 
   9  -6   6       20.19       27.68     11.87 o 
  10  -6   6        1.37       16.54     13.61 o 
 -11  -5   6       30.60       36.61     14.51 o 
 -10  -5   6        4.35       26.40     12.08 o 
  -9  -5   6        4.56       -0.65     13.12 o 
  -8  -5   6        6.52       20.54     11.02 o 
  -7  -5   6        7.72       10.83     10.73 o 
  -6  -5   6       27.98       42.90     10.98 o 
  -5  -5   6      613.92      618.74     21.00 o 
  -4  -5   6        0.38      -10.70     10.70 o 
  -3  -5   6        6.49        2.30     10.11 o 
  -2  -5   6      133.35      133.17     12.35 o 
  -1  -5   6       25.10       26.18      7.24 o 
   0  -5   6      127.12      118.94      8.33 o 
   1  -5   6      206.69      199.62     15.34 o 
   2  -5   6       28.55       13.95      9.30 o 
   3  -5   6       39.93       22.58     10.52 o 
   4  -5   6       92.95      102.00     11.31 o 
   5  -5   6        8.65       -9.56      9.56 o 
   6  -5   6       31.51       37.19      9.75 o 
   7  -5   6        4.06       26.87      9.43 o 
   8  -5   6       92.67      105.99     12.43 o 
   9  -5   6       78.96       94.56     13.47 o 
  10  -5   6       92.57       61.88     13.88 o 
  11  -5   6       95.59      120.17     15.15 o 
 -11  -4   6        2.00        5.23     12.73 o 
 -10  -4   6       12.11       27.02     13.13 o 
  -9  -4   6       18.26       14.47     11.68 o 
  -8  -4   6       22.10        3.04     11.59 o 
  -7  -4   6        6.30        4.88      9.77 o 
  -6  -4   6      612.59      637.46     21.01 o 
  -5  -4   6      235.32      243.19     14.40 o 
  -4  -4   6        0.93        7.17      9.82 o 
  -3  -4   6       10.61       17.08      9.82 o 
  -2  -4   6      795.98      760.43     25.81 o 
  -1  -4   6      471.00      475.97     11.34 o 
   0  -4   6       18.94       11.69      7.26 o 
   1  -4   6     1301.85     1342.16     33.94 o 
   2  -4   6      242.39      233.70     12.82 o 
   3  -4   6     1088.60     1135.69     46.39 o 
   4  -4   6       79.99       78.40     10.19 o 
   5  -4   6      324.19      327.76     14.93 o 
   6  -4   6      507.35      493.26     18.96 o 
   7  -4   6        5.46        1.00      9.14 o 
   8  -4   6      685.08      725.35     28.76 o 
   9  -4   6       29.38       36.65     12.05 o 
  10  -4   6      227.25      255.07     17.65 o 
  11  -4   6       10.44       13.29     12.53 o 
 -11  -3   6        0.69       -4.60     15.59 o 
 -10  -3   6       44.15       52.90     13.94 o 
  -9  -3   6        0.25       -6.32     12.15 o 
  -8  -3   6      217.73      207.84     15.20 o 
  -7  -3   6       31.90       17.83     10.16 o 
  -6  -3   6      215.77      206.58     14.45 o 
  -5  -3   6       37.45       32.58     10.50 o 
  -4  -3   6        1.77       -4.92      9.33 o 
  -3  -3   6      374.85      346.42     14.56 o 
  -2  -3   6      135.42      121.52     11.54 o 
  -1  -3   6     2465.66     2469.10     42.11 o 
   0  -3   6      512.76      501.21     11.40 o 
   1  -3   6     2825.27     2814.52     45.16 o 
   2  -3   6       31.17       38.41      8.74 o 
   3  -3   6     2077.31     2133.54     56.24 o 
   4  -3   6        0.20       -3.15      7.72 o 
   5  -3   6      735.54      722.25     25.52 o 
   6  -3   6      658.67      662.40     23.50 o 
   7  -3   6      210.61      219.20     14.34 o 
   8  -3   6      139.34      120.52     12.55 o 
   9  -3   6      157.63      184.59     14.40 o 
  10  -3   6      240.66      234.28     15.81 o 
  11  -3   6       33.41       41.11     12.14 o 
  12  -3   6      122.61      141.82     16.79 o 
 -11  -2   6       70.38       65.79     15.01 o 
 -10  -2   6      111.62       95.54     15.66 o 
  -9  -2   6      112.67      121.00     14.11 o 
  -8  -2   6      108.33      100.80     13.17 o 
  -7  -2   6       63.20       60.16     12.40 o 
  -6  -2   6      169.12      182.44     13.11 o 
  -5  -2   6       54.74       51.70     10.43 o 
  -4  -2   6     1191.41     1189.42     47.94 o 
  -3  -2   6      218.26      210.64     12.37 o 
  -2  -2   6     2825.25     2678.02     60.14 o 
  -1  -2   6       31.69       28.98     10.99 o 
   0  -2   6      418.49      401.63      9.78 o 
   1  -2   6      919.72      933.32     25.83 o 
   2  -2   6     1138.03     1108.56     40.73 o 
   3  -2   6      509.35      459.01     15.72 o 
   4  -2   6      213.47      210.87     11.45 o 
   5  -2   6      859.32      892.24     27.72 o 
   6  -2   6       15.73        3.94      8.56 o 
   7  -2   6      474.31      523.15     18.22 o 
   8  -2   6      172.99      175.62     12.84 o 
   9  -2   6       12.96       15.66      9.97 o 
  10  -2   6        8.30       -6.65      9.56 o 
  11  -2   6       50.76       38.66     14.20 o 
  12  -2   6        7.07        1.86     11.84 o 
 -11  -1   6       73.67       81.05     14.97 o 
 -10  -1   6        1.02        4.34     10.97 o 
  -9  -1   6      113.79       86.04     13.32 o 
  -8  -1   6        0.53        3.96     10.34 o 
  -7  -1   6      254.35      221.59     15.24 o 
  -6  -1   6        7.28        9.60      9.95 o 
  -5  -1   6      963.62      960.56     46.04 o 
  -4  -1   6      718.00      694.99     23.52 o 
  -3  -1   6      183.48      175.18     11.00 o 
  -2  -1   6       70.31       74.04      9.42 o 
  -1  -1   6       59.26       66.95     14.18 o 
   0  -1   6      992.98      999.23     33.40 o 
   1  -1   6      348.74      372.62      8.65 o 
   2  -1   6     1635.93     1547.75     46.32 o 
   3  -1   6     1169.33     1226.75     40.95 o 
   4  -1   6      444.15      467.65     13.97 o 
   5  -1   6      404.81      354.21     13.51 o 
   6  -1   6       45.24       45.91      8.97 o 
   7  -1   6       34.02       30.91      9.46 o 
   8  -1   6      139.05      134.20     11.83 o 
   9  -1   6      511.30      526.02     19.67 o 
  10  -1   6       18.34       21.64     10.70 o 
  11  -1   6        3.02        1.18     10.30 o 
  12  -1   6       58.53       70.86     12.88 o 
  13  -1   6        7.21      -13.13     13.13 o 
 -11   0   6        3.56        8.91     12.93 o 
 -10   0   6       20.73        7.31     11.27 o 
  -9   0   6      103.52      106.26     16.53 o 
  -8   0   6       49.33       65.93     11.32 o 
  -7   0   6      231.66      222.85     14.86 o 
  -6   0   6      254.66      221.57     14.41 o 
  -5   0   6      140.00      113.95     11.28 o 
  -4   0   6      176.60      185.55     12.47 o 
  -3   0   6       95.94       75.16      9.15 o 
  -2   0   6      367.55      349.98     12.78 o 
  -1   0   6      856.33      852.72     23.80 o 
   0   0   6      581.16      509.57     11.73 o 
   1   0   6       31.78       31.92      5.14 o 
   2   0   6      255.22      239.65     10.19 o 
   3   0   6       21.70       34.33      7.08 o 
   4   0   6      942.79      907.83     41.38 o 
   5   0   6      481.82      481.50     16.04 o 
   6   0   6        4.31        6.12      7.70 o 
   7   0   6      274.46      282.31     13.40 o 
   8   0   6      226.65      241.34     13.47 o 
   9   0   6      338.47      325.67     15.68 o 
  10   0   6       82.95       73.16     12.09 o 
  11   0   6      193.36      198.22     15.81 o 
  12   0   6      206.10      183.96     16.81 o 
  13   0   6      109.71      109.19     15.50 o 
 -11   1   6        5.05       -1.95     12.32 o 
 -10   1   6        4.11       -0.27     11.71 o 
  -9   1   6       30.99       39.23     11.83 o 
  -8   1   6       27.36       16.75     10.51 o 
  -7   1   6       15.54        4.76      9.95 o 
  -6   1   6        6.58       11.99      9.53 o 
  -5   1   6      153.52      148.91     11.97 o 
  -4   1   6      419.69      459.09     15.33 o 
  -3   1   6      599.66      665.68     21.72 o 
  -2   1   6     1535.65     1551.14     49.16 o 
  -1   1   6       18.84       20.07      5.21 o 
   0   1   6      428.57      440.56     12.18 o 
   1   1   6       39.85       52.68      5.61 o 
   2   1   6     1657.54     1590.04     41.76 o 
   3   1   6      173.99      184.87      9.41 o 
   4   1   6      530.50      450.86     14.38 o 
   5   1   6      156.48      147.34      9.59 o 
   6   1   6      262.99      261.19     11.96 o 
   7   1   6     1576.50     1475.18     52.63 o 
   8   1   6       41.95       49.82      9.69 o 
   9   1   6      392.92      398.64     16.33 o 
  10   1   6       55.82       45.72     10.73 o 
  11   1   6      626.77      595.65     21.92 o 
  12   1   6        0.13       -1.25     11.23 o 
  13   1   6      148.82      140.85     16.19 o 
 -11   2   6        6.23        6.55     13.65 o 
 -10   2   6       13.51        9.44     11.80 o 
  -9   2   6       21.60       33.52     11.77 o 
  -8   2   6        8.07        0.14     11.28 o 
  -7   2   6      295.08      295.11     16.04 o 
  -6   2   6      235.11      194.01     14.13 o 
  -5   2   6      255.63      250.33     13.64 o 
  -4   2   6      324.42      340.25     14.19 o 
  -3   2   6        2.11       -0.09      7.42 o 
  -2   2   6      649.91      656.00     20.60 o 
  -1   2   6      712.88      752.08     18.23 o 
   0   2   6     3489.28     3499.82     42.03 o 
   1   2   6       84.49       75.33     16.66 o 
   2   2   6      928.15      887.51     32.71 o 
   3   2   6       37.99       26.89      6.72 o 
   4   2   6     2898.44     2796.97     55.61 o 
   5   2   6       84.45       72.98      8.60 o 
   6   2   6     1267.82     1200.34     42.84 o 
   7   2   6       60.49       60.97      9.51 o 
   8   2   6      136.00      138.34     11.31 o 
   9   2   6       31.62       42.84      9.81 o 
  10   2   6      151.90      129.10     12.87 o 
  11   2   6      368.13      377.13     18.24 o 
  12   2   6       37.01       32.46     12.48 o 
  13   2   6       99.83       64.01     15.12 o 
 -11   3   6        3.00      -10.63     12.52 o 
 -10   3   6        9.52      -13.28     14.16 o 
  -9   3   6       30.74       18.60     12.77 o 
  -8   3   6        9.80       10.21      9.67 o 
  -6   3   6      322.34      293.33     15.57 o 
  -5   3   6     1221.28     1242.61     53.69 o 
  -4   3   6       23.31       32.04      9.27 o 
  -3   3   6     1143.66     1166.49     43.47 o 
  -2   3   6        8.11        3.78      7.63 o 
  -1   3   6      831.32      745.25     22.99 o 
   0   3   6       99.78       97.83      6.03 o 
   1   3   6     1219.06     1110.37     25.72 o 
   2   3   6      644.99      617.75     18.36 o 
   3   3   6     1406.11     1427.60     39.60 o 
   4   3   6      440.10      426.44     14.03 o 
   5   3   6      277.12      252.77     10.84 o 
   6   3   6     1031.81     1040.48     41.13 o 
   7   3   6      462.69      465.98     16.25 o 
   8   3   6       72.70       87.88     10.35 o 
   9   3   6       18.24       20.45      8.74 o 
  10   3   6      404.89      422.72     17.14 o 
  11   3   6       44.10       50.62     11.29 o 
  12   3   6       57.05       48.72     12.27 o 
  13   3   6       20.23       15.37     11.92 o 
  14   3   6       15.85       -5.64     13.56 o 
 -11   4   6       12.66       12.33     12.79 o 
 -10   4   6      143.15      119.71     17.23 o 
  -9   4   6        0.45      -14.81     14.81 o 
  -8   4   6      125.13      126.30     13.98 o 
  -7   4   6      198.48      210.34     14.96 o 
  -6   4   6      964.26      913.70     30.73 o 
  -5   4   6       11.66       10.07      9.57 o 
  -4   4   6     2455.05     2564.89     66.44 o 
  -3   4   6      608.46      625.75     21.24 o 
  -2   4   6      206.12      202.23     11.18 o 
  -1   4   6       97.60       86.77      6.13 o 
   0   4   6       40.85       44.34     12.47 o 
   1   4   6     2286.12     2230.17     34.68 o 
   2   4   6        2.01       -4.57      6.45 o 
   3   4   6      922.96      865.49     33.24 o 
   4   4   6      917.14      983.51     36.83 o 
   5   4   6     1173.24     1219.33     41.98 o 
   6   4   6      561.82      582.35     18.97 o 
   7   4   6       12.75       18.51      8.32 o 
   9   4   6       59.93       57.19     10.27 o 
  10   4   6        6.15       14.13      9.93 o 
  11   4   6        9.20       -8.30     10.32 o 
  12   4   6       19.10       22.85     13.62 o 
  13   4   6       21.84       20.07     12.57 o 
  14   4   6        6.23       15.13     13.33 o 
 -10   5   6       15.24       11.38     12.06 o 
  -9   5   6       21.61       48.63     12.60 o 
  -8   5   6      139.97      122.98     14.37 o 
  -7   5   6      125.18      127.05     13.31 o 
  -6   5   6      437.73      457.82     17.49 o 
  -5   5   6       67.52       59.91     10.47 o 
  -4   5   6      547.88      529.82     19.41 o 
  -3   5   6        1.15        5.04      8.27 o 
  -2   5   6       16.03       21.96      8.56 o 
  -1   5   6      284.03      290.56      8.52 o 
   0   5   6      109.38      100.81      8.38 o 
   1   5   6      602.72      601.89     35.61 o 
   2   5   6      457.91      533.30     17.89 o 
   3   5   6      666.68      636.84     19.66 o 
   4   5   6      139.40      113.63      9.73 o 
   5   5   6      580.79      614.31     18.25 o 
   6   5   6      200.21      208.09     11.50 o 
   7   5   6       14.69       28.35      8.48 o 
   8   5   6      215.60      223.31     13.00 o 
   9   5   6        4.40        8.28      9.07 o 
  10   5   6       45.11       34.46     10.15 o 
  11   5   6       36.58       32.81     11.38 o 
  12   5   6       15.68       26.16     11.34 o 
  13   5   6      145.88      140.93     16.36 o 
 -10   6   6        0.65      -12.19     12.19 o 
  -9   6   6        5.15       -3.95     10.94 o 
  -8   6   6        8.33       17.28     10.25 o 
  -7   6   6       39.92       67.25     12.89 o 
  -6   6   6        2.07       -4.57      9.27 o 
  -5   6   6        5.88        3.38      9.15 o 
  -4   6   6        1.00       -1.30      9.31 o 
  -3   6   6        6.78        5.88      8.86 o 
  -2   6   6      137.40      134.75     11.35 o 
  -1   6   6       29.49       14.95      6.11 o 
   0   6   6       24.17       24.43      6.12 o 
   1   6   6      570.96      578.81     13.70 o 
   2   6   6        2.20       -1.40      7.88 o 
   3   6   6      277.98      275.47     11.56 o 
   4   6   6      119.03      141.33     10.21 o 
   5   6   6       25.43       11.75      7.74 o 
   6   6   6      528.77      541.75     17.98 o 
   7   6   6      175.28      156.51     11.95 o 
   8   6   6      305.72      351.50     14.88 o 
   9   6   6       74.79       73.38     10.47 o 
  10   6   6      201.44      212.15     14.30 o 
  11   6   6        0.98       -4.61      9.39 o 
  12   6   6      258.43      222.90     17.01 o 
  13   6   6        1.10        9.43     11.24 o 
  -9   7   6        7.49        9.41     12.51 o 
  -8   7   6        0.74       15.55     11.64 o 
  -7   7   6        3.63        0.11     10.17 o 
  -6   7   6        0.49       -4.77      9.73 o 
  -5   7   6       10.63       10.96      9.42 o 
  -4   7   6      216.26      219.74     14.07 o 
  -3   7   6      209.92      212.36     13.31 o 
  -2   7   6       90.48       76.89     10.69 o 
  -1   7   6      178.55      174.69      8.43 o 
   0   7   6       38.71       28.16      6.89 o 
   1   7   6       25.26       16.10      6.38 o 
   2   7   6      277.29      289.25     13.00 o 
   3   7   6      761.08      689.32     22.80 o 
   4   7   6      251.35      242.02     12.61 o 
   5   7   6      834.03      787.02     24.24 o 
   6   7   6        4.72       17.65      8.95 o 
   7   7   6      701.30      685.01     22.99 o 
   8   7   6       78.76       98.00     10.82 o 
   9   7   6      171.83      154.77     12.58 o 
  10   7   6       32.21       22.69     10.27 o 
  11   7   6      404.22      397.90     18.74 o 
  12   7   6       77.16       79.10     12.95 o 
  13   7   6       47.11       40.23     14.02 o 
  -9   8   6       33.54       65.70     13.44 o 
  -8   8   6       12.67        2.46     11.86 o 
  -7   8   6        0.72       10.24     10.31 o 
  -6   8   6       30.07       17.46     10.71 o 
  -5   8   6        1.55       -0.80     10.48 o 
  -4   8   6      155.65      136.82     12.56 o 
  -3   8   6       33.92       34.66     10.26 o 
  -2   8   6      479.72      496.54     17.49 o 
  -1   8   6        0.15        5.62      6.72 o 
   0   8   6      740.26      760.27     16.87 o 
   1   8   6       93.22       99.90      9.22 o 
   2   8   6      772.69      762.72     23.26 o 
   3   8   6       26.56       33.83      9.21 o 
   4   8   6      625.06      617.18     20.33 o 
   5   8   6       54.58       76.71     10.21 o 
   6   8   6      324.57      318.97     14.61 o 
   7   8   6      508.76      577.91     20.29 o 
   8   8   6        0.72        0.31     11.03 o 
   9   8   6      314.40      313.80     15.97 o 
  10   8   6      160.33      172.54     14.10 o 
  11   8   6      170.53      171.13     15.39 o 
  12   8   6        1.78        2.79     10.80 o 
  13   8   6       32.74       27.68     13.62 o 
  -8   9   6        0.94       -4.01     12.66 o 
  -7   9   6      115.11      146.58     15.60 o 
  -6   9   6       12.74       23.31     10.70 o 
  -5   9   6      111.85      125.61     13.99 o 
  -4   9   6       52.60       63.66     11.58 o 
  -3   9   6      225.83      251.62     15.21 o 
  -2   9   6      241.75      238.73     14.97 o 
  -1   9   6      319.75      312.87     10.94 o 
   0   9   6       64.99       82.40      8.24 o 
   1   9   6      209.72      194.72     11.76 o 
   2   9   6      229.65      273.77     14.42 o 
   3   9   6      126.91      142.94     11.62 o 
   4   9   6       82.50       96.21     11.50 o 
   5   9   6       57.73       61.70     10.25 o 
   6   9   6      519.32      513.58     17.78 o 
   7   9   6      116.19      106.20     11.56 o 
   8   9   6      225.96      238.38     14.71 o 
   9   9   6        0.82       -4.62      8.60 o 
  10   9   6        4.37        9.40      9.86 o 
  11   9   6        0.67        0.53     10.19 o 
  12   9   6        9.47       -7.83     12.25 o 
  -8  10   6       19.99       23.37     12.60 o 
  -7  10   6       18.45       27.61     12.59 o 
  -6  10   6       27.50       17.86     11.40 o 
  -5  10   6       86.97       80.36     12.66 o 
  -4  10   6        1.98       16.06     13.23 o 
  -3  10   6      372.53      376.74     18.40 o 
  -2  10   6        1.59       -5.18      9.47 o 
  -1  10   6       23.81       28.75     11.70 o 
   0  10   6       31.50       22.59     14.94 o 
   1  10   6      158.49      173.47     21.87 o 
   2  10   6       40.23       54.24     11.18 o 
   3  10   6       44.60       35.19      9.86 o 
   4  10   6      443.59      427.94     17.18 o 
   5  10   6        0.41        5.24      9.30 o 
   6  10   6       81.90       87.15     11.55 o 
   7  10   6       59.58       38.82     10.73 o 
   8  10   6       37.27       30.48     11.09 o 
   9  10   6        0.51        3.58      9.83 o 
  10  10   6       30.55       14.37     10.61 o 
  12  10   6       10.02      -12.39     12.39 o 
  -7  11   6        1.37       -8.66     12.25 o 
  -6  11   6        4.69       -1.86     12.24 o 
  -5  11   6       16.41       40.87     12.11 o 
  -4  11   6       50.85       40.14     11.76 o 
  -3  11   6        7.18       11.53     10.91 o 
  -2  11   6        0.01        0.79     10.09 o 
  -1  11   6        0.76        6.22      7.42 o 
   0  11   6       23.05       18.17      8.03 o 
   1  11   6        4.54        9.47      7.33 o 
   2  11   6       35.85       42.47     11.67 o 
   3  11   6        3.46       -9.44      9.44 o 
   4  11   6       77.88       86.45     11.82 o 
   5  11   6        1.49       -2.16      9.58 o 
   6  11   6       94.99       86.92     12.28 o 
   7  11   6       65.87       58.90     11.74 o 
   8  11   6        0.65        3.70     12.13 o 
   9  11   6      124.49       92.90     14.10 o 
  10  11   6       11.94        6.07     11.31 o 
  11  11   6       29.05       40.57     13.66 o 
  -6  12   6        4.10       18.16     12.30 o 
  -5  12   6        2.42       -7.81     11.43 o 
  -4  12   6        8.74        1.10     10.85 o 
  -3  12   6        6.33       -5.88     13.42 o 
  -2  12   6       10.05        8.74     11.81 o 
  -1  12   6       95.88       84.28     10.87 o 
   0  12   6        7.85       26.45      8.80 o 
   1  12   6        4.48        1.37      9.20 o 
   2  12   6       13.97       14.06     11.70 o 
   3  12   6        5.52       19.45     10.25 o 
   4  12   6       52.82       54.13     11.98 o 
   5  12   6        0.24        8.29      9.89 o 
   6  12   6      149.43      183.19     14.88 o 
   7  12   6        5.79       -3.19      9.91 o 
   8  12   6      239.26      216.86     17.22 o 
   9  12   6       21.34        7.45     11.47 o 
  10  12   6       65.64       63.18     13.05 o 
  -4  13   6        1.35      -11.34     13.44 o 
  -3  13   6       19.92       28.71     12.08 o 
  -2  13   6       22.28       13.81     12.36 o 
  -1  13   6      113.66      129.84     11.05 o 
   0  13   6        0.03       16.75      8.10 o 
   1  13   6       58.13       70.66      9.71 o 
   2  13   6        2.20       -2.26     11.84 o 
   3  13   6      170.72      175.65     16.53 o 
   4  13   6       45.19       47.63     13.11 o 
   5  13   6       70.26       89.09     13.17 o 
   6  13   6       69.54      106.32     13.66 o 
   8  13   6       63.97       58.33     13.57 o 
   9  13   6       22.12       33.20     12.72 o 
  -2  14   6       44.90       53.88     14.03 o 
  -1  14   6       19.15       17.64      8.66 o 
   0  14   6       13.90       11.75     13.03 o 
   1  14   6       33.93       50.46      8.87 o 
   4  14   6       10.42       -2.74     11.03 o 
   5  14   6       87.36       74.09     14.42 o 
   6  14   6        0.02      -12.93     12.93 o 
   7  14   6       26.72       32.29     13.49 o 
   2  15   6       17.00       28.49     13.18 o 
   3  15   6        1.46       -1.76     12.61 o 
  -3 -11   7       26.19       21.91     13.31 o 
  -2 -11   7        2.51       -4.69     11.75 o 
  -1 -11   7       15.69       35.10      9.19 o 
   0 -11   7        4.37      -10.55     10.55 o 
   1 -11   7       37.92       30.75      9.92 o 
   2 -11   7       14.01       18.03     12.65 o 
  -6 -10   7        0.47       -4.41     12.79 o 
  -5 -10   7       11.46       25.56     12.99 o 
  -4 -10   7        5.13        9.64     12.30 o 
  -3 -10   7       10.52       20.58     12.27 o 
  -2 -10   7        9.74       14.55     12.17 o 
  -1 -10   7        4.94       11.46      8.01 o 
   0 -10   7        6.29       -8.10      8.10 o 
   1 -10   7       14.37       -4.64      8.13 o 
   2 -10   7       17.77       21.40     13.70 o 
   3 -10   7        1.27      -11.08     11.08 o 
   4 -10   7       42.66       30.14     13.30 o 
   5 -10   7        1.12        2.39     11.36 o 
  -7  -9   7       21.17       38.91     13.56 o 
  -6  -9   7       13.81       -5.26     14.88 o 
  -5  -9   7       27.46       27.72     12.80 o 
  -4  -9   7        4.12        7.63     13.06 o 
  -3  -9   7       11.65       14.01     10.70 o 
  -2  -9   7       10.09       -8.41     11.82 o 
  -1  -9   7      139.50      140.43     11.75 o 
   0  -9   7        2.76       11.62      8.67 o 
   1  -9   7       45.96       62.58      9.28 o 
   2  -9   7       26.93       32.74     12.11 o 
   3  -9   7      158.91      129.76     15.99 o 
   4  -9   7       63.11       71.10     13.26 o 
   5  -9   7       35.99       27.06     12.64 o 
   6  -9   7       32.38       37.95     13.66 o 
  -8  -8   7       64.39       55.94     14.94 o 
  -7  -8   7        0.73       -7.20     11.68 o 
  -6  -8   7       99.09       97.34     14.83 o 
  -5  -8   7       22.66       20.48     12.26 o 
  -4  -8   7       46.54       36.39     13.00 o 
  -3  -8   7       61.88       91.40     13.07 o 
  -2  -8   7      168.24      172.85     16.22 o 
  -1  -8   7      153.92      164.26     11.40 o 
   0  -8   7      178.25      166.33     11.11 o 
   1  -8   7      416.87      445.12     25.46 o 
   2  -8   7        1.16       -9.78     10.77 o 
   3  -8   7      305.69      308.67     18.01 o 
   4  -8   7        2.69       21.60     11.35 o 
   5  -8   7      229.03      231.63     17.94 o 
   6  -8   7        1.60       -1.13     10.06 o 
   7  -8   7       59.33       77.73     13.95 o 
   8  -8   7       10.72       -9.39     12.45 o 
  -9  -7   7       49.41       36.07     17.28 o 
  -8  -7   7       25.33       28.75     12.78 o 
  -7  -7   7      166.56      164.40     16.65 o 
  -6  -7   7      114.20      113.28     14.49 o 
  -5  -7   7       84.09       79.36     13.48 o 
  -4  -7   7      515.58      482.33     21.33 o 
  -3  -7   7       35.13       25.17     11.32 o 
  -2  -7   7      232.90      284.40     16.55 o 
  -1  -7   7        8.21        2.40     11.34 o 
   0  -7   7      350.88      371.11     13.29 o 
   1  -7   7       47.19       34.92      8.07 o 
   2  -7   7      334.26      338.23     17.45 o 
   3  -7   7      315.74      334.01     17.73 o 
   4  -7   7        5.03       11.29     12.51 o 
   5  -7   7      114.07      107.51     12.99 o 
   6  -7   7        8.46       10.12     10.64 o 
   7  -7   7       79.94      121.42     18.30 o 
   8  -7   7        0.10       -3.09     11.06 o 
   9  -7   7       34.15       67.06     13.50 o 
  -9  -6   7      115.72      135.37     16.21 o 
  -8  -6   7        0.64       -0.77     13.18 o 
  -7  -6   7      212.92      216.98     16.96 o 
  -6  -6   7       71.47       90.04     13.47 o 
  -5  -6   7      119.51      155.93     14.73 o 
  -4  -6   7       61.13       55.88     12.07 o 
  -3  -6   7       45.64       70.78     11.81 o 
  -2  -6   7      680.47      643.80     25.41 o 
  -1  -6   7       21.01       36.56     12.57 o 
   0  -6   7      306.64      328.67     16.80 o 
   1  -6   7       65.71       77.03     13.53 o 
   2  -6   7      118.24      107.88     13.31 o 
   3  -6   7      234.62      254.89     15.47 o 
   4  -6   7       92.28       94.85     11.65 o 
   5  -6   7       20.66       22.87     11.13 o 
   6  -6   7        6.34       23.13      9.73 o 
   7  -6   7       54.23       45.21     11.86 o 
   8  -6   7        1.15       10.18      9.71 o 
   9  -6   7        5.65        9.52     10.84 o 
  10  -6   7        4.01        2.35     12.22 o 
 -10  -5   7       37.38       67.71     15.44 o 
  -9  -5   7        2.39        8.92     12.85 o 
  -8  -5   7       39.23       59.88     12.84 o 
  -7  -5   7      107.90      101.92     13.69 o 
  -6  -5   7       10.30       13.47     10.95 o 
  -5  -5   7        7.26       15.18     10.55 o 
  -4  -5   7      166.56      163.69     13.45 o 
  -3  -5   7       75.03       73.27     11.70 o 
  -2  -5   7       88.02       88.00     12.05 o 
  -1  -5   7      129.80      127.38      9.26 o 
   0  -5   7       17.35        0.80      7.28 o 
   1  -5   7       28.93       42.44     16.96 o 
   2  -5   7        1.70       12.35      9.49 o 
   3  -5   7      266.31      281.84     15.35 o 
   4  -5   7        1.80        1.78      8.69 o 
   5  -5   7      165.76      156.22     13.21 o 
   6  -5   7       18.13       27.07      9.75 o 
   7  -5   7      189.99      190.49     14.83 o 
   8  -5   7        1.56       11.73     10.68 o 
   9  -5   7      147.54      174.26     16.12 o 
  10  -5   7       28.48       47.68     14.22 o 
 -10  -4   7        8.01       -0.44     12.89 o 
  -9  -4   7        1.02       15.20     11.97 o 
  -8  -4   7        3.43       12.10     10.79 o 
  -7  -4   7       21.79        8.55     10.96 o 
  -5  -4   7       35.28       38.58     10.90 o 
  -4  -4   7       24.16       27.55     10.81 o 
  -3  -4   7      165.79      178.53     13.60 o 
  -2  -4   7       33.02       32.54     10.40 o 
  -1  -4   7      106.67      100.02     14.48 o 
   0  -4   7      413.14      403.72     20.70 o 
   1  -4   7       67.06       76.34      7.95 o 
   2  -4   7      313.45      322.24     14.70 o 
   3  -4   7       31.34       46.35     10.32 o 
   4  -4   7      494.68      508.42     17.60 o 
   5  -4   7      572.69      571.88     20.53 o 
   6  -4   7       10.09       17.33      8.77 o 
   7  -4   7      142.49      161.61     13.71 o 
   8  -4   7      155.78      135.09     13.72 o 
   9  -4   7      165.49      168.99     15.14 o 
  10  -4   7       36.64       40.13     12.32 o 
  11  -4   7      294.31      317.80     20.19 o 
 -10  -3   7        0.64       17.47     11.93 o 
  -9  -3   7       22.85       25.84     12.08 o 
  -8  -3   7        6.07       -0.47     10.67 o 
  -7  -3   7       79.90       67.98     13.15 o 
  -6  -3   7       67.55       72.50     11.47 o 
  -5  -3   7      247.06      242.59     14.69 o 
  -4  -3   7       51.81       68.11     11.44 o 
  -3  -3   7       86.37       76.69     11.28 o 
  -2  -3   7     1264.82     1318.83     54.83 o 
  -1  -3   7      289.61      290.40     11.80 o 
   0  -3   7      347.73      353.84     11.26 o 
   1  -3   7      878.01      873.73     39.63 o 
   2  -3   7      234.27      230.84     13.12 o 
   3  -3   7     1329.04     1316.88     50.01 o 
   4  -3   7     1025.30      960.82     30.51 o 
   5  -3   7       46.20       31.66      9.94 o 
   6  -3   7      195.47      185.40     12.60 o 
   7  -3   7        0.63       21.28      9.30 o 
   8  -3   7      345.05      344.65     16.71 o 
   9  -3   7       15.63       13.69     10.84 o 
  10  -3   7      189.53      197.60     16.19 o 
  11  -3   7      129.66      132.86     15.39 o 
  12  -3   7       12.45       28.12     12.65 o 
 -11  -2   7       27.91       32.84     14.45 o 
 -10  -2   7       54.54       34.30     17.29 o 
  -9  -2   7        8.74       23.69     11.87 o 
  -8  -2   7       36.05       46.34     11.38 o 
  -7  -2   7      127.59      107.99     13.23 o 
  -6  -2   7       55.98       40.54     11.61 o 
  -5  -2   7      450.83      456.97     17.44 o 
  -4  -2   7        8.19       -8.42      9.60 o 
  -3  -2   7      757.48      783.04     26.36 o 
  -2  -2   7      269.49      256.90     13.78 o 
  -1  -2   7     1694.63     1662.38     37.98 o 
   0  -2   7       26.66       17.10      9.26 o 
   1  -2   7     1216.83     1214.38     31.99 o 
   2  -2   7       58.29       45.52      9.22 o 
   3  -2   7     1012.33      943.12     42.82 o 
   4  -2   7       89.53       89.08     10.65 o 
   5  -2   7      638.45      624.83     21.69 o 
   6  -2   7      178.48      201.23     12.66 o 
   7  -2   7      176.62      165.12     12.83 o 
   8  -2   7      509.61      567.71     19.47 o 
   9  -2   7        0.65       -0.67      9.69 o 
  10  -2   7      225.04      228.88     16.33 o 
  11  -2   7        1.31      -11.64     11.64 o 
  12  -2   7       37.36       41.47     12.91 o 
 -11  -1   7       13.62       -5.26     13.55 o 
 -10  -1   7       87.56       79.25     14.44 o 
  -9  -1   7        5.29       -3.11     11.25 o 
  -8  -1   7       50.86       53.82     12.23 o 
  -7  -1   7       15.11        6.63      9.73 o 
  -6  -1   7     1161.75     1108.97     36.91 o 
  -5  -1   7      494.53      446.32     17.43 o 
  -4  -1   7       80.67       88.10     11.59 o 
  -3  -1   7       31.20       38.17      9.79 o 
  -2  -1   7     1015.11     1088.37     46.42 o 
  -1  -1   7       65.26       58.53      6.83 o 
   0  -1   7      398.20      373.97      9.82 o 
   1  -1   7     1676.60     1638.89     36.06 o 
   2  -1   7       34.89       43.70      8.60 o 
   3  -1   7      832.79      836.37     24.70 o 
   4  -1   7       60.40       55.73      9.29 o 
   5  -1   7      158.38      154.90     11.63 o 
   6  -1   7      205.75      203.57     12.39 o 
   7  -1   7       40.05       36.64      9.77 o 
   8  -1   7       47.65       62.70     10.20 o 
   9  -1   7        1.97       -3.31      9.91 o 
  10  -1   7       99.16       88.51     12.47 o 
  11  -1   7        1.68        8.83     10.89 o 
  12  -1   7        9.50       32.06     11.60 o 
 -11   0   7       23.53        7.81     14.57 o 
 -10   0   7        0.30        2.73     12.34 o 
  -9   0   7       43.25       23.11     12.01 o 
  -8   0   7      107.92      111.25     13.53 o 
  -7   0   7      167.62      145.62     14.82 o 
  -6   0   7      342.96      327.74     16.12 o 
  -5   0   7        0.22        6.40      9.99 o 
  -4   0   7      204.97      194.64     13.72 o 
  -3   0   7        2.26       -8.52      8.52 o 
  -2   0   7      319.04      271.18     13.31 o 
  -1   0   7      632.24      652.84     16.90 o 
   0   0   7      819.43      824.38     17.52 o 
   1   0   7      239.12      229.17     16.71 o 
   2   0   7       26.59       24.16      7.88 o 
   3   0   7        2.72        1.22      8.27 o 
   4   0   7      125.61      121.88     10.06 o 
   5   0   7       96.95      100.99     10.32 o 
   6   0   7      102.40       93.29     10.49 o 
   7   0   7      145.64      152.05     12.21 o 
   8   0   7      270.64      285.12     14.43 o 
   9   0   7       92.26      113.34     12.29 o 
  10   0   7      225.52      224.50     15.81 o 
  11   0   7        4.42       20.93     11.16 o 
  12   0   7       35.15       44.00     12.65 o 
  13   0   7       52.02       49.33     14.24 o 
 -11   1   7       11.42       51.27     13.64 o 
 -10   1   7        7.50       20.34     13.62 o 
  -9   1   7       11.92        8.44     11.25 o 
  -8   1   7       12.50       10.83     11.35 o 
  -7   1   7      122.02      134.33     13.45 o 
  -6   1   7       20.51       14.21     10.28 o 
  -5   1   7      165.52      151.26     12.74 o 
  -4   1   7      157.08      133.88     12.54 o 
  -3   1   7      118.10      117.42     11.25 o 
  -2   1   7       85.23       92.36     10.04 o 
  -1   1   7      103.17      100.56     10.77 o 
   0   1   7       79.60       73.52     10.99 o 
   1   1   7        9.55        0.06      7.04 o 
   2   1   7       78.33       78.11      8.70 o 
   3   1   7      266.76      256.94     11.38 o 
   4   1   7       89.73       79.08      9.02 o 
   5   1   7     1073.33     1061.58     42.22 o 
   6   1   7      556.13      571.15     18.08 o 
   7   1   7      265.64      248.71     13.54 o 
   8   1   7      486.60      480.09     17.19 o 
   9   1   7       97.62       92.87     11.41 o 
  10   1   7       48.27       44.95     10.95 o 
  11   1   7      137.94      137.93     14.23 o 
  12   1   7      179.03      144.75     15.78 o 
  13   1   7        0.03      -10.18     11.78 o 
 -11   2   7        5.82       13.81     13.52 o 
 -10   2   7        1.76        9.44     12.21 o 
  -9   2   7       50.57       51.07     12.95 o 
  -8   2   7        4.66       -2.65      9.75 o 
  -7   2   7       89.87       91.89     12.69 o 
  -6   2   7        9.02        0.80      8.95 o 
  -5   2   7      134.28      124.86     12.48 o 
  -4   2   7      267.17      240.00     13.98 o 
  -3   2   7      266.85      239.84     13.21 o 
  -2   2   7      298.14      318.73     13.80 o 
  -1   2   7        8.01       22.96      5.79 o 
   0   2   7      617.43      592.50     13.80 o 
   1   2   7       43.02       45.54      5.78 o 
   2   2   7      906.40      896.88     37.69 o 
   3   2   7     3697.83     3602.46     66.35 o 
   4   2   7      666.53      678.00     22.34 o 
   5   2   7      887.10      804.27     24.91 o 
   6   2   7       41.15       48.52      9.14 o 
   7   2   7      663.71      641.00     21.27 o 
   8   2   7      140.77      166.89     12.49 o 
   9   2   7      598.73      545.11     19.17 o 
  10   2   7      542.62      481.03     19.07 o 
  11   2   7      255.68      279.65     16.90 o 
  12   2   7      123.60      114.09     15.73 o 
  13   2   7      130.62      140.23     16.71 o 
 -10   3   7        1.00        5.10     11.74 o 
  -9   3   7       49.23       56.67     13.57 o 
  -8   3   7        0.34       -9.96      9.96 o 
  -7   3   7       41.73       36.95     11.26 o 
  -6   3   7       91.69       84.73     11.89 o 
  -5   3   7      282.58      286.13     15.50 o 
  -4   3   7      358.03      346.38     15.62 o 
  -3   3   7       36.42       28.97      9.55 o 
  -2   3   7     1354.20     1276.30     47.39 o 
  -1   3   7      366.87      358.61     13.53 o 
   0   3   7     3007.56     2979.34     42.86 o 
   1   3   7      132.11      122.89     12.93 o 
   2   3   7     4337.13     4171.67     69.14 o 
   3   3   7       37.01       29.30      7.80 o 
   4   3   7     2863.45     2844.91     62.44 o 
   5   3   7      750.38      714.86     23.55 o 
   6   3   7      451.87      425.78     14.86 o 
   7   3   7      206.00      197.93     12.48 o 
   8   3   7       85.35       72.19     11.22 o 
   9   3   7      754.22      763.76     26.86 o 
  10   3   7       14.22       20.81      9.97 o 
  11   3   7      277.90      268.92     16.64 o 
  12   3   7       32.61       50.26     12.91 o 
  13   3   7      109.84      124.29     15.12 o 
 -10   4   7       10.51       -2.91     12.32 o 
  -9   4   7       30.66       32.28     13.71 o 
  -8   4   7        1.29       -0.77     10.49 o 
  -7   4   7      291.10      297.36     17.40 o 
  -6   4   7      100.89       82.49     11.86 o 
  -5   4   7      396.62      379.26     16.64 o 
  -4   4   7      320.91      297.83     15.20 o 
  -3   4   7      608.49      544.44     20.95 o 
  -2   4   7      209.68      215.08     12.66 o 
  -1   4   7       47.61       30.59      6.42 o 
   0   4   7      348.53      333.84      9.39 o 
   1   4   7      852.15      767.61     16.92 o 
   2   4   7     1505.56     1450.97     45.00 o 
   3   4   7      246.70      246.41     11.05 o 
   4   4   7      540.40      555.55     16.82 o 
   5   4   7      101.23      106.18      9.94 o 
   6   4   7     1252.46     1301.97     48.30 o 
   7   4   7      211.44      234.86     12.95 o 
   8   4   7      119.65      131.68     11.54 o 
   9   4   7        1.92        0.80      8.87 o 
  10   4   7        8.13        3.64      9.91 o 
  11   4   7       44.44       54.31     11.76 o 
  12   4   7        0.75       -9.95     10.34 o 
  13   4   7       12.79       26.20     12.62 o 
 -10   5   7       74.87       55.90     15.66 o 
  -9   5   7       16.74        5.96     11.41 o 
  -8   5   7      119.72      114.25     14.76 o 
  -7   5   7       19.07        6.83     10.49 o 
  -6   5   7        0.19       17.52     10.06 o 
  -5   5   7       37.36       65.12     10.79 o 
  -4   5   7      188.14      175.09     13.46 o 
  -3   5   7      522.84      502.08     17.24 o 
  -2   5   7      132.72       98.42     11.40 o 
  -1   5   7      506.17      495.29     19.81 o 
   0   5   7       85.31      106.11      7.35 o 
   1   5   7      139.37      116.32      7.15 o 
   2   5   7        2.46       14.12      8.91 o 
   3   5   7      248.48      248.57     11.64 o 
   4   5   7      357.92      366.11     13.61 o 
   5   5   7       11.92       18.78      8.17 o 
   6   5   7      148.48      152.13     11.33 o 
   7   5   7        0.21        2.27      8.26 o 
   8   5   7        4.27       15.80      8.83 o 
   9   5   7        1.02       -8.27      8.49 o 
  10   5   7        6.73       17.48      9.97 o 
  11   5   7       90.16      100.60     13.00 o 
  12   5   7       20.15       23.00     11.24 o 
  13   5   7       57.02       44.21     13.40 o 
 -10   6   7        3.03      -12.72     15.38 o 
  -9   6   7       36.59       48.64     13.50 o 
  -8   6   7       16.19        9.87     11.76 o 
  -7   6   7        0.58        6.20     10.57 o 
  -6   6   7       29.55       32.97     10.99 o 
  -5   6   7      498.12      509.22     19.33 o 
  -4   6   7      141.04      117.76     12.28 o 
  -3   6   7        6.69        2.48      9.49 o 
  -1   6   7       89.35       77.98      7.53 o 
   0   6   7       46.10       42.77      9.54 o 
   1   6   7      177.51      173.20      8.25 o 
   2   6   7        4.06        2.91      8.70 o 
   3   6   7        8.57       -3.78      7.80 o 
   4   6   7      223.97      231.80     12.54 o 
   5   6   7       29.31       42.53      9.10 o 
   6   6   7      167.75      155.11     11.68 o 
   7   6   7      133.25      122.62     11.64 o 
   8   6   7      172.46      162.33     12.58 o 
   9   6   7       81.73       63.17     10.96 o 
  10   6   7       41.19       43.67     11.20 o 
  11   6   7      211.69      229.62     15.91 o 
  12   6   7       11.31       15.33     12.49 o 
  13   6   7      142.88      172.31     17.37 o 
  -9   7   7        3.29      -11.71     11.71 o 
  -8   7   7        0.59        4.12     10.48 o 
  -7   7   7       13.48       13.49     10.94 o 
  -6   7   7      144.77      135.82     14.04 o 
  -5   7   7        3.40        1.72      9.44 o 
  -4   7   7       57.91       71.28     11.50 o 
  -3   7   7      266.48      249.00     15.22 o 
  -2   7   7      234.98      217.91     13.70 o 
  -1   7   7       28.13       37.17     11.16 o 
   0   7   7       36.02       23.86      8.18 o 
   1   7   7      205.94      203.90      8.86 o 
   2   7   7      682.25      734.34     23.17 o 
   3   7   7      529.68      482.36     15.92 o 
   4   7   7      509.43      504.93     17.59 o 
   5   7   7       26.90       28.48      9.04 o 
   6   7   7      409.56      381.99     15.55 o 
   7   7   7        0.52        3.47      8.80 o 
   8   7   7      117.91      123.80     12.26 o 
   9   7   7       12.56       -2.22      8.93 o 
  10   7   7      359.67      382.85     18.07 o 
  11   7   7       84.52       91.21     12.60 o 
  12   7   7      246.98      245.27     17.31 o 
  13   7   7       31.23       35.42     13.69 o 
  -8   8   7       25.07       22.42     14.24 o 
  -7   8   7        0.38        4.12     10.96 o 
  -6   8   7       46.86       90.10     12.46 o 
  -5   8   7       28.83       17.75     11.03 o 
  -4   8   7       38.51       21.59     10.47 o 
  -3   8   7      289.67      307.05     15.77 o 
  -2   8   7        3.68      -10.24     10.24 o 
  -1   8   7      300.55      272.40     12.73 o 
   0   8   7        1.87        2.73     21.45 o 
   1   8   7      866.62      809.50     19.74 o 
   2   8   7       21.16       15.74     10.31 o 
   3   8   7      963.94      920.55     27.52 o 
   4   8   7       44.72       54.62     10.22 o 
   5   8   7      402.40      398.40     15.87 o 
   6   8   7      186.29      182.58     13.37 o 
   7   8   7       28.84       27.41      9.83 o 
   8   8   7       85.75       88.76     11.49 o 
   9   8   7       51.34       47.94     10.78 o 
  10   8   7      217.69      215.97     15.45 o 
  11   8   7      117.22      109.71     14.92 o 
  12   8   7       70.77       56.69     13.74 o 
  13   8   7        0.07       26.35     13.17 o 
  -8   9   7       31.80       40.50     13.11 o 
  -7   9   7        5.19       10.40     10.59 o 
  -6   9   7       51.25       71.53     13.12 o 
  -5   9   7        3.15        5.88      9.43 o 
  -4   9   7      113.62      109.74     12.96 o 
  -3   9   7       23.32       11.95     10.90 o 
  -2   9   7      331.27      326.67     16.76 o 
  -1   9   7      110.41       95.73      9.08 o 
   0   9   7      220.81      259.86     10.56 o 
   1   9   7      229.52      249.59     10.29 o 
   2   9   7      285.28      319.64     15.58 o 
   3   9   7       39.73       45.59     10.35 o 
   4   9   7        4.00        2.86      9.63 o 
   5   9   7      497.88      513.84     17.48 o 
   6   9   7       86.65       96.48     11.67 o 
   7   9   7      303.92      349.38     16.24 o 
   8   9   7       34.51       33.74     11.23 o 
   9   9   7      295.09      282.92     16.40 o 
  10   9   7        5.13        3.06     11.15 o 
  11   9   7       70.23       57.19     13.76 o 
  12   9   7        1.24        1.85     11.82 o 
  -7  10   7       61.82       68.30     14.36 o 
  -6  10   7        0.94        6.52     10.77 o 
  -5  10   7       50.69       68.36     12.43 o 
  -4  10   7       73.58       62.74     12.32 o 
  -3  10   7       36.99       35.49     13.30 o 
  -2  10   7       86.16       99.43     13.01 o 
  -1  10   7      105.96      110.25     10.14 o 
   0  10   7       57.98       61.96     11.93 o 
   1  10   7       79.91       65.87      8.33 o 
   2  10   7       58.95       54.74     12.38 o 
   3  10   7      243.21      233.31     14.41 o 
   4  10   7      112.04      120.67     12.36 o 
   5  10   7      129.69      135.53     12.76 o 
   6  10   7       13.84        6.47     10.12 o 
   7  10   7      134.24      141.68     13.34 o 
   8  10   7       31.93       31.48     11.45 o 
   9  10   7       13.68        8.62     10.04 o 
  10  10   7       18.50        6.43     12.54 o 
  11  10   7        2.81       -8.51     11.57 o 
  12  10   7       30.35       -8.71     12.46 o 
  -6  11   7        5.04       -1.26     11.46 o 
  -5  11   7       50.83       67.98     13.40 o 
  -4  11   7        3.66       -4.46     12.49 o 
  -3  11   7       86.73       69.22     13.15 o 
  -2  11   7        2.73       11.94     11.47 o 
  -1  11   7       26.02       20.35      8.17 o 
   0  11   7        2.67       11.14     16.77 o 
   1  11   7       11.82       10.33      8.47 o 
   2  11   7        1.98       13.21     11.20 o 
   3  11   7        0.11       16.11      9.56 o 
   4  11   7       60.83       75.50     12.17 o 
   5  11   7       26.48       18.30     10.44 o 
   6  11   7        5.88       -2.48     10.01 o 
   7  11   7       64.81       54.93     11.81 o 
   8  11   7       13.10       30.15     11.25 o 
   9  11   7        0.52        9.98     10.21 o 
  10  11   7       10.32       14.26     11.27 o 
  11  11   7       32.03       59.26     13.88 o 
  -5  12   7        0.71        8.88     14.71 o 
  -4  12   7        2.22       -6.23     11.02 o 
  -3  12   7        9.97       -8.82     13.73 o 
  -2  12   7       13.05       20.71     11.77 o 
  -1  12   7        0.88        1.91      7.95 o 
   0  12   7        5.82        5.10     17.27 o 
   1  12   7        0.68        0.53      9.93 o 
   2  12   7       33.68       28.73     13.06 o 
   3  12   7        2.69       10.23     10.35 o 
   4  12   7       27.01       41.89     11.29 o 
   5  12   7       59.65       61.52     12.02 o 
   6  12   7       26.65       18.02     12.04 o 
   7  12   7      116.18      107.74     13.62 o 
   8  12   7        2.74        3.39     10.74 o 
   9  12   7       59.73       92.26     13.39 o 
  10  12   7        2.81      -10.85     10.85 o 
  -4  13   7        6.32       12.05     11.92 o 
  -3  13   7        2.48      -11.38     11.38 o 
  -2  13   7       47.26       46.62     12.67 o 
  -1  13   7        0.43        1.74      9.28 o 
   0  13   7       32.82       27.33     11.50 o 
   1  13   7       19.06       28.55     12.68 o 
   2  13   7      118.33      124.81     16.26 o 
   3  13   7        0.22        7.93     10.52 o 
   4  13   7       31.38       50.73     12.88 o 
   5  13   7       12.90       15.91     11.21 o 
   6  13   7       81.31      101.86     14.24 o 
   7  13   7       17.10       10.07     11.78 o 
   8  13   7       94.40       86.82     14.77 o 
   9  13   7       24.18       26.34     13.01 o 
  -2  14   7        4.73        0.74     12.06 o 
  -1  14   7       34.20       59.36     14.93 o 
   0  14   7        2.93        4.79      9.67 o 
   1  14   7       56.61       62.76      9.18 o 
   2  14   7        7.62        4.50     11.65 o 
   3  14   7       13.05       25.91     12.27 o 
   4  14   7       59.20       64.49     13.53 o 
   5  14   7       15.03        4.43     12.51 o 
   6  14   7       73.27       83.74     15.51 o 
   7  14   7       31.55       17.54     15.73 o 
   2  15   7        0.46        2.10     12.42 o 
   3  15   7       39.50       43.08     13.96 o 
  -4 -10   8        1.41       -7.46     12.42 o 
  -3 -10   8       35.33       32.90     13.56 o 
  -2 -10   8        3.83      -11.46     11.46 o 
  -1 -10   8        3.51       10.44      8.77 o 
   0 -10   8        1.56       -1.01      9.81 o 
   1 -10   8        1.50       -8.58      8.58 o 
   2 -10   8        1.14       -0.08     11.91 o 
   3 -10   8        5.88       11.38     12.11 o 
  -5  -9   8       12.74       38.45     14.16 o 
  -4  -9   8        0.03        9.06     12.60 o 
  -3  -9   8       37.96       32.20     13.50 o 
  -2  -9   8        3.25       -6.19     11.89 o 
  -1  -9   8        0.40        0.90      8.71 o 
   0  -9   8       26.65       31.75     14.13 o 
   1  -9   8        8.84       13.30     11.60 o 
   2  -9   8      195.82      182.94     16.65 o 
   3  -9   8        0.21       -8.30     11.31 o 
   4  -9   8       95.76       82.86     14.93 o 
   5  -9   8        1.29       -4.24     10.92 o 
  -7  -8   8       62.91       81.09     14.95 o 
  -6  -8   8        4.88        4.99     12.08 o 
  -5  -8   8       69.24       57.28     13.28 o 
  -4  -8   8        2.98       -2.16     11.31 o 
  -3  -8   8       31.87       18.70     12.43 o 
  -2  -8   8       14.22        2.34     12.31 o 
  -1  -8   8      143.36      140.08     10.82 o 
   0  -8   8       32.86       43.93      9.04 o 
   1  -8   8      160.62      173.67     11.62 o 
   2  -8   8      336.73      356.99     19.78 o 
   3  -8   8       37.29       31.91     12.23 o 
   4  -8   8      244.24      234.58     18.20 o 
   5  -8   8        5.46       -7.68     12.53 o 
   6  -8   8      115.65      103.67     14.52 o 
   7  -8   8        4.91       16.36     11.53 o 
  -8  -7   8       93.24       94.15     16.10 o 
  -7  -7   8       48.75       49.77     14.38 o 
  -6  -7   8      117.86      113.84     15.02 o 
  -5  -7   8       37.03       36.80     12.33 o 
  -4  -7   8       46.17       48.15     13.54 o 
  -3  -7   8      171.86      215.77     16.44 o 
  -2  -7   8       83.49       97.91     14.09 o 
  -1  -7   8      275.95      294.57     14.50 o 
   0  -7   8        1.37        0.51     13.83 o 
   1  -7   8      310.26      315.86     12.84 o 
   2  -7   8      105.05       93.12     12.80 o 
   3  -7   8      223.54      236.79     17.06 o 
   4  -7   8       83.68       89.71     13.08 o 
   5  -7   8      216.21      222.46     17.39 o 
   6  -7   8      136.61      114.11     14.98 o 
   7  -7   8       16.91        9.08     12.13 o 
   8  -7   8        9.47        3.26     12.01 o 
  -8  -6   8      155.63      145.23     17.37 o 
  -7  -6   8        8.55        7.67     13.16 o 
  -6  -6   8       82.24       88.45     13.96 o 
  -5  -6   8        1.02       16.64     11.26 o 
  -4  -6   8      178.01      192.76     15.76 o 
  -3  -6   8       15.35        2.47     11.54 o 
  -2  -6   8      214.30      206.21     16.31 o 
  -1  -6   8      113.05       98.33      9.35 o 
   0  -6   8       42.73       54.29      8.28 o 
   1  -6   8      224.52      224.09     15.09 o 
   2  -6   8      153.58      143.37     13.83 o 
   3  -6   8      158.25      151.43     14.31 o 
   4  -6   8       53.35       41.87     10.76 o 
   5  -6   8       57.33       76.00     13.12 o 
   6  -6   8       15.46       11.95      9.98 o 
   7  -6   8       71.54       93.39     13.71 o 
   8  -6   8        7.27       26.88     11.41 o 
   9  -6   8        0.07       14.82     12.30 o 
  -9  -5   8      101.70      105.65     16.19 o 
  -8  -5   8       13.44       15.39     12.57 o 
  -7  -5   8       26.18        0.67     11.81 o 
  -6  -5   8       97.03       90.03     15.29 o 
  -5  -5   8       41.55       63.00     12.59 o 
  -4  -5   8       67.91       54.77     12.24 o 
  -3  -5   8       50.36       33.34     12.04 o 
  -2  -5   8      409.53      419.47     17.97 o 
  -1  -5   8      168.75      169.86     14.27 o 
   0  -5   8      318.21      327.38     11.78 o 
   1  -5   8        2.89        2.90      7.32 o 
   2  -5   8        0.57       19.73     10.16 o 
   3  -5   8       24.69        8.28     10.36 o 
   4  -5   8       40.28       40.12     10.71 o 
   5  -5   8       85.91      103.89     12.79 o 
   6  -5   8       66.09       58.49     12.28 o 
   7  -5   8        3.24        8.17     10.51 o 
   8  -5   8       74.33       61.89     13.42 o 
   9  -5   8       14.97       25.24     11.26 o 
  10  -5   8       56.11       55.28     14.15 o 
  -9  -4   8        9.21       -5.09     12.75 o 
  -8  -4   8        0.12        9.92     12.72 o 
  -7  -4   8       81.54       92.73     13.49 o 
  -6  -4   8      118.25      114.71     14.09 o 
  -4  -4   8      247.59      271.16     16.15 o 
  -3  -4   8      197.53      171.31     13.95 o 
  -2  -4   8        3.03        6.23     10.04 o 
  -1  -4   8        1.51       10.94      7.71 o 
   0  -4   8      349.06      363.76     12.84 o 
   1  -4   8       36.66       42.30      7.73 o 
   2  -4   8        1.48        3.34      9.18 o 
   3  -4   8      541.29      550.51     18.66 o 
   4  -4   8       98.48       83.28     11.28 o 
   5  -4   8       36.77       43.44     10.59 o 
   6  -4   8       50.39       57.78     11.15 o 
   7  -4   8      216.77      260.08     16.00 o 
   8  -4   8       52.17       50.64     11.58 o 
   9  -4   8       86.74      116.77     13.40 o 
  10  -4   8       63.10       79.06     14.34 o 
  11  -4   8        1.42        3.08     12.03 o 
 -10  -3   8        0.42       -1.54     13.57 o 
  -9  -3   8        0.38      -12.52     12.52 o 
  -8  -3   8       10.18        2.23     10.51 o 
  -7  -3   8        6.53       11.75     11.00 o 
  -6  -3   8       92.99       83.43     13.03 o 
  -5  -3   8        8.34       15.62      9.96 o 
  -4  -3   8      263.16      279.92     15.90 o 
  -3  -3   8      102.24       85.52     12.38 o 
  -2  -3   8      592.40      558.93     21.03 o 
  -1  -3   8       81.24       98.37      8.58 o 
   0  -3   8       69.48       81.62      8.17 o 
   1  -3   8      313.09      323.64     11.70 o 
   2  -3   8      815.97      798.51     26.06 o 
   3  -3   8      655.83      674.40     22.62 o 
   4  -3   8       48.03       40.47     10.17 o 
   5  -3   8      154.11      172.89     13.80 o 
   6  -3   8       76.46       77.57     11.75 o 
   7  -3   8      551.46      561.36     21.33 o 
   8  -3   8       59.62       58.86     12.06 o 
   9  -3   8      223.57      226.01     16.37 o 
  10  -3   8       22.02        7.66     11.68 o 
  11  -3   8       83.62       85.55     15.42 o 
 -10  -2   8        2.57        8.81     12.54 o 
  -9  -2   8       32.40       35.75     13.08 o 
  -8  -2   8        0.66       -0.58     10.19 o 
  -7  -2   8      125.68      135.80     14.80 o 
  -6  -2   8      235.07      217.00     15.59 o 
  -5  -2   8      121.59      116.63     12.65 o 
  -4  -2   8      213.68      211.27     14.30 o 
  -3  -2   8      296.87      308.35     15.58 o 
  -2  -2   8      264.47      299.24     15.05 o 
  -1  -2   8      129.92      147.65      9.07 o 
   0  -2   8      538.37      553.40     15.80 o 
   1  -2   8        0.04        3.04      6.83 o 
   2  -2   8      677.31      678.65     22.91 o 
   3  -2   8       81.87       89.88     11.21 o 
   4  -2   8      540.38      539.11     18.40 o 
   5  -2   8       74.48       79.87     11.21 o 
   6  -2   8      739.24      754.87     24.76 o 
   7  -2   8      378.98      386.71     16.72 o 
   8  -2   8      121.33      124.50     12.81 o 
   9  -2   8       84.64       92.71     12.47 o 
  10  -2   8       59.18       45.95     12.29 o 
  11  -2   8       19.39       11.17     11.07 o 
  12  -2   8        6.78       -1.66     12.55 o 
 -10  -1   8       54.54       77.68     14.62 o 
  -9  -1   8       98.96      106.73     15.35 o 
  -8  -1   8       35.38       18.20     12.49 o 
  -7  -1   8      250.51      250.19     16.84 o 
  -6  -1   8       12.52       16.90     10.45 o 
  -5  -1   8      360.88      349.44     17.05 o 
  -4  -1   8        0.04        4.08     10.22 o 
  -3  -1   8     1057.90     1130.03     34.21 o 
  -2  -1   8        0.67       -2.21     10.01 o 
  -1  -1   8      401.82      384.63     10.95 o 
   0  -1   8      334.11      301.78     22.17 o 
   1  -1   8      192.27      179.18      8.75 o 
   2  -1   8      609.22      562.99     19.34 o 
   3  -1   8      306.65      302.21     14.13 o 
   4  -1   8     1558.88     1461.33     52.61 o 
   5  -1   8       23.08       14.09      9.40 o 
   6  -1   8      125.22      106.13     11.38 o 
   7  -1   8       76.13       76.74     10.65 o 
   8  -1   8      269.44      259.19     15.27 o 
   9  -1   8      117.96      100.50     13.02 o 
  10  -1   8       58.25       63.54     13.78 o 
  11  -1   8       11.83       15.52     11.25 o 
  12  -1   8        2.82        8.89     11.30 o 
 -10   0   8       69.34       30.74     15.73 o 
  -9   0   8        0.07       -9.14     12.81 o 
  -8   0   8      165.30      171.67     16.37 o 
  -7   0   8       12.81       28.71     10.74 o 
  -6   0   8       80.04       75.59     12.13 o 
  -5   0   8       95.65       70.81     11.91 o 
  -4   0   8      247.20      244.41     14.93 o 
  -3   0   8      519.82      468.21     18.99 o 
  -2   0   8       42.32       34.93     10.55 o 
  -1   0   8      166.22      156.31      8.58 o 
   0   0   8       57.59       62.65     10.01 o 
   1   0   8      428.41      382.87     10.38 o 
   2   0   8      208.64      166.88     11.74 o 
   3   0   8      987.77      957.69     28.61 o 
   4   0   8      386.73      363.52     14.40 o 
   5   0   8      256.36      235.11     12.92 o 
   6   0   8      160.89      149.05     11.84 o 
   7   0   8       33.91       46.09      9.62 o 
   8   0   8      187.41      177.22     13.84 o 
   9   0   8       78.93       69.03     11.97 o 
  10   0   8      189.12      169.51     14.61 o 
  11   0   8      165.54      153.50     15.16 o 
  12   0   8        3.42       14.13     13.07 o 
 -10   1   8       10.27       -1.73     12.50 o 
  -9   1   8       26.08       36.13     13.14 o 
  -8   1   8       34.13       46.99     14.01 o 
  -7   1   8        2.11      -10.85     10.85 o 
  -6   1   8       87.99       67.19     12.82 o 
  -5   1   8        9.20        9.45     10.14 o 
  -4   1   8      159.23      127.38     13.03 o 
  -3   1   8        8.01       14.25      9.75 o 
  -2   1   8       18.74       15.05      9.93 o 
  -1   1   8      177.69      173.62      8.67 o 
   0   1   8        0.11       -6.57      6.57 o 
   1   1   8      324.67      339.37     13.95 o 
   2   1   8      276.51      272.54     13.01 o 
   3   1   8        6.22       -2.55      8.15 o 
   4   1   8       75.33       65.71      9.87 o 
   5   1   8        2.81       -7.65      8.58 o 
   6   1   8      323.52      301.07     14.34 o 
   7   1   8      119.61      119.36     12.23 o 
   8   1   8      747.53      741.70     23.01 o 
   9   1   8       41.43       19.03     10.32 o 
  10   1   8      116.48      107.16     13.15 o 
  11   1   8       81.04      102.89     13.11 o 
  12   1   8       28.65       36.64     13.61 o 
  13   1   8       60.71       66.09     14.13 o 
 -10   2   8        2.68       -6.75     12.53 o 
  -9   2   8        3.43      -12.68     12.68 o 
  -8   2   8        1.89        4.92     10.78 o 
  -7   2   8       38.37       32.42     12.05 o 
  -5   2   8      182.60      186.29     13.70 o 
  -4   2   8      316.12      282.19     15.77 o 
  -3   2   8        6.64        9.70      9.66 o 
  -2   2   8       36.35       18.76     10.17 o 
  -1   2   8     1254.78     1304.87     34.42 o 
   0   2   8       45.86       53.29      7.15 o 
   1   2   8      565.11      514.62     25.73 o 
   2   2   8      266.93      270.76     12.74 o 
   3   2   8      494.66      436.99     15.42 o 
   4   2   8      280.84      248.26     12.55 o 
   5   2   8      508.03      518.47     18.09 o 
   6   2   8      632.10      578.17     20.91 o 
   7   2   8      246.91      255.31     13.97 o 
   8   2   8       67.06       53.97     11.08 o 
   9   2   8       26.97       25.71     10.33 o 
  10   2   8      503.78      512.18     20.27 o 
  11   2   8        2.18        8.08     10.64 o 
  12   2   8      207.73      192.30     17.08 o 
  13   2   8       46.19       69.99     13.79 o 
 -10   3   8        0.09        5.46     15.68 o 
  -9   3   8        7.26        9.16     11.98 o 
  -8   3   8        3.61        6.22     11.12 o 
  -7   3   8       11.74        4.96     12.39 o 
  -6   3   8      175.42      181.75     15.11 o 
  -5   3   8      225.49      186.87     13.81 o 
  -4   3   8        6.71       13.35      9.81 o 
  -3   3   8      159.90      142.75     12.24 o 
  -2   3   8      264.76      271.96     14.51 o 
  -1   3   8      532.14      513.07     12.44 o 
   0   3   8       88.83       92.18     11.57 o 
   1   3   8     1332.45     1253.69     73.98 o 
   2   3   8       65.48       56.84      9.50 o 
   3   3   8      884.19      799.06     25.42 o 
   4   3   8      116.08       99.89     10.37 o 
   5   3   8      886.23      840.20     26.84 o 
   6   3   8        0.38       -7.90      8.58 o 
   7   3   8      210.26      184.23     12.89 o 
   8   3   8      142.56      128.83     12.56 o 
   9   3   8      272.84      282.52     16.66 o 
  10   3   8      477.11      459.04     19.41 o 
  11   3   8       61.22       60.44     12.38 o 
  12   3   8      170.85      173.38     15.42 o 
  13   3   8       39.69       37.85     14.51 o 
 -10   4   8       44.22       20.44     15.94 o 
  -9   4   8        0.75        8.66     11.81 o 
  -8   4   8       75.33       74.79     14.28 o 
  -7   4   8       62.74       58.08     13.48 o 
  -6   4   8      194.12      192.05     14.76 o 
  -5   4   8      275.34      254.17     15.80 o 
  -4   4   8      481.43      504.14     18.84 o 
  -3   4   8       48.09       40.07     10.25 o 
  -2   4   8      182.14      169.62     12.95 o 
  -1   4   8      245.44      242.31     12.63 o 
   0   4   8     1728.35     1707.05     38.26 o 
   1   4   8       31.07       25.88      6.69 o 
   2   4   8     1250.35     1315.76     46.54 o 
   3   4   8      120.27      115.98     10.50 o 
   4   4   8      381.76      364.29     14.32 o 
   5   4   8      957.58      966.30     29.93 o 
   6   4   8       24.99       27.16      9.62 o 
   7   4   8      161.45      177.75     12.32 o 
   8   4   8        5.57        0.01      9.60 o 
   9   4   8      471.47      450.40     18.25 o 
  10   4   8        2.11       14.25     10.26 o 
  11   4   8      242.51      241.53     16.61 o 
  12   4   8       48.59       40.66     12.25 o 
  13   4   8        2.13        7.30     12.16 o 
  -9   5   8       72.45       84.59     15.45 o 
  -8   5   8       10.54       43.81     16.86 o 
  -7   5   8      321.43      291.65     18.92 o 
  -6   5   8        8.47        3.39     10.93 o 
  -5   5   8      191.63      164.99     14.48 o 
  -4   5   8      350.82      382.24     17.24 o 
  -3   5   8        0.62       15.89      9.87 o 
  -2   5   8      613.62      622.02     23.00 o 
  -1   5   8      472.75      471.75     22.54 o 
   0   5   8      803.62      802.06     52.81 o 
   1   5   8      108.90       98.57     11.44 o 
   2   5   8     1008.71     1078.26     43.97 o 
   3   5   8      187.28      201.35     11.83 o 
   4   5   8      177.82      183.36     12.48 o 
   5   5   8      154.35      168.38     11.23 o 
   6   5   8       10.16       10.67      9.35 o 
   7   5   8      235.32      214.42     13.73 o 
   8   5   8       23.47       29.84      9.92 o 
   9   5   8      165.62      160.40     13.24 o 
  10   5   8       18.41       22.78     10.23 o 
  11   5   8        1.42       18.88     11.47 o 
  12   5   8       30.86       36.32     11.88 o 
  13   5   8        2.72        5.43     12.55 o 
  -9   6   8       18.73       31.42     14.12 o 
  -8   6   8       66.39       60.03     13.47 o 
  -7   6   8        9.13        7.81     10.88 o 
  -6   6   8        0.62        7.71     10.39 o 
  -5   6   8      138.34      137.13     14.04 o 
  -4   6   8       57.02       56.45     11.59 o 
  -3   6   8      501.34      498.99     18.59 o 
  -2   6   8       42.70       35.86     11.11 o 
  -1   6   8      334.92      304.12     10.48 o 
   0   6   8       24.83       32.06      7.23 o 
   1   6   8       12.56       14.25      6.80 o 
   2   6   8       20.28       -2.47      9.60 o 
   3   6   8       55.11       61.12     10.24 o 
   4   6   8        7.74       -0.53      8.78 o 
   5   6   8      360.37      346.13     14.54 o 
   6   6   8       26.35       17.66      9.33 o 
   7   6   8      217.08      187.18     13.49 o 
   8   6   8       18.84        2.08      9.44 o 
   9   6   8      115.82      104.31     12.61 o 
  10   6   8      139.18      150.02     13.48 o 
  11   6   8       24.09       35.08     11.62 o 
  12   6   8      132.30      147.50     16.34 o 
  13   6   8       25.48       21.67     13.19 o 
  -9   7   8        0.07        9.39     14.41 o 
  -8   7   8       13.89        7.40     12.19 o 
  -7   7   8        1.31       -5.83     12.64 o 
  -6   7   8        2.59        2.99     11.45 o 
  -5   7   8      159.69      148.07     13.86 o 
  -4   7   8       12.53       32.89     10.81 o 
  -3   7   8       17.57       20.28      9.76 o 
  -2   7   8       88.20       75.90     11.82 o 
  -1   7   8       18.55       12.65      7.22 o 
   0   7   8       40.59       56.27      7.85 o 
   1   7   8        2.96        5.60      6.86 o 
   2   7   8      408.96      440.08     16.31 o 
   3   7   8      220.14      202.70     12.90 o 
   4   7   8      485.51      500.93     16.97 o 
   5   7   8      117.37      111.85     11.26 o 
   6   7   8      144.72      148.92     12.23 o 
   7   7   8      158.83      158.11     12.92 o 
   8   7   8        3.00       18.44      9.50 o 
   9   7   8       79.47       66.93     12.38 o 
  10   7   8        0.53       20.71     10.69 o 
  11   7   8      209.79      190.50     16.24 o 
  12   7   8        3.26       10.20     11.56 o 
  13   7   8       95.13      111.50     16.40 o 
  -8   8   8        1.50      -11.14     14.08 o 
  -7   8   8        0.73      -10.88     13.39 o 
  -6   8   8        0.22       -9.26      9.26 o 
  -5   8   8        6.62       14.01     10.08 o 
  -4   8   8       20.07       35.34     11.39 o 
  -3   8   8       35.56       53.11     11.19 o 
  -2   8   8      211.59      234.08     15.01 o 
  -1   8   8       22.69       39.74      7.64 o 
   0   8   8      337.57      359.88     19.47 o 
   1   8   8        8.90       26.61     10.77 o 
   2   8   8      825.80      826.41     25.64 o 
   3   8   8      631.74      624.88     22.49 o 
   4   8   8      390.24      413.41     16.59 o 
   5   8   8        2.30       -5.17      8.57 o 
   6   8   8      352.10      359.05     15.94 o 
   7   8   8       23.20       10.15      9.39 o 
   8   8   8      100.70      113.28     12.85 o 
   9   8   8       46.28       59.60     11.48 o 
  10   8   8      241.40      239.74     16.44 o 
  11   8   8      167.04      161.81     16.62 o 
  12   8   8       48.87       46.66     12.86 o 
  -7   9   8       33.16       29.59     13.11 o 
  -6   9   8       11.58       -8.70     11.25 o 
  -5   9   8       34.11       31.12     13.90 o 
  -4   9   8        2.78        1.56     11.18 o 
  -3   9   8       74.23       73.75     12.70 o 
  -1   9   8      334.12      363.40     14.58 o 
   0   9   8      106.86      102.03      9.20 o 
   1   9   8      373.02      386.79     12.02 o 
   2   9   8        8.85       18.89     10.55 o 
   3   9   8      258.68      260.22     14.53 o 
   4   9   8      195.65      199.58     13.74 o 
   5   9   8      256.14      278.12     14.90 o 
   6   9   8      242.37      270.14     15.72 o 
   7   9   8        7.37        8.95      9.33 o 
   8   9   8      136.20      136.49     14.05 o 
   9   9   8        7.15       -2.30      9.78 o 
  10   9   8      136.94      138.78     13.79 o 
  11   9   8        7.55       18.31     12.80 o 
  12   9   8      117.84      103.59     15.07 o 
  -7  10   8        0.39        8.27     11.91 o 
  -6  10   8       54.52       59.62     15.43 o 
  -5  10   8       35.59       40.06     12.47 o 
  -4  10   8       76.88       99.94     13.60 o 
  -3  10   8       97.24       92.94     13.32 o 
  -2  10   8       15.06        3.35     11.54 o 
  -1  10   8        2.84        1.37      7.71 o 
   0  10   8       69.15       71.19      9.27 o 
   1  10   8      244.09      257.20     11.16 o 
   2  10   8        8.35       24.07     10.67 o 
   3  10   8      150.15      177.70     13.67 o 
   4  10   8        5.25        2.84     10.23 o 
   5  10   8      176.67      188.60     14.11 o 
   6  10   8        2.77       16.30     10.63 o 
   7  10   8       91.53      129.91     13.22 o 
   8  10   8        6.07        3.67     10.70 o 
   9  10   8       11.21       16.92     10.65 o 
  10  10   8       54.50       38.63     12.76 o 
  11  10   8        5.47       17.62     12.53 o 
  12  10   8        0.51      -12.70     13.88 o 
  -6  11   8       22.74        8.58     13.13 o 
  -5  11   8        4.02       -1.06     13.52 o 
  -4  11   8       44.56       51.71     12.65 o 
  -3  11   8        0.14        9.44     11.41 o 
  -2  11   8        2.43       12.70     11.09 o 
  -1  11   8        1.51       -7.63      7.63 o 
   0  11   8      122.51      143.27     18.37 o 
   1  11   8        1.53       -6.33      7.39 o 
   2  11   8       14.80       48.05     12.02 o 
   3  11   8       23.54       28.72     10.73 o 
   4  11   8        3.72       15.33     10.57 o 
   5  11   8       25.83       19.78     10.80 o 
   6  11   8       11.11        4.31     10.40 o 
   7  11   8        0.34        0.44     10.49 o 
   8  11   8        1.13       14.97     11.85 o 
   9  11   8       14.05       23.62     11.25 o 
  10  11   8        5.92      -11.54     11.54 o 
  11  11   8        7.08       23.09     13.42 o 
  -5  12   8       17.30        8.20     12.17 o 
  -4  12   8        6.20        1.44     10.82 o 
  -3  12   8        0.01        4.66     11.05 o 
  -2  12   8        9.43       11.54     12.22 o 
  -1  12   8        0.06       10.11      9.00 o 
   0  12   8        1.06       -0.05     16.75 o 
   1  12   8        4.06        7.04      7.74 o 
   2  12   8       11.95        2.02     11.83 o 
   3  12   8       18.03       29.42     11.53 o 
   4  12   8        0.06       15.81     11.91 o 
   5  12   8       66.01       54.64     12.25 o 
   6  12   8       12.53        3.85     10.84 o 
   7  12   8       18.34       15.75     11.87 o 
   8  12   8       65.10       81.59     13.99 o 
   9  12   8        1.50       -1.17     14.07 o 
  10  12   8       21.71       61.17     13.40 o 
  -3  13   8        1.68        2.68     11.97 o 
  -2  13   8        8.76        1.96     11.33 o 
  -1  13   8       10.82       22.97      8.58 o 
   0  13   8        5.65       21.26      9.44 o 
   1  13   8       40.71       36.44      9.46 o 
   2  13   8       41.47       41.57     14.81 o 
   3  13   8       60.34       58.21     13.34 o 
   4  13   8        1.94      -11.53     12.16 o 
   5  13   8       36.32       32.32     12.18 o 
   6  13   8        2.17       -6.91     11.75 o 
   7  13   8      100.64      112.92     14.49 o 
   8  13   8        1.33      -11.51     13.01 o 
   9  13   8       37.82       45.88     13.81 o 
  -1  14   8        0.59       -7.63      9.00 o 
   0  14   8       29.93       42.32      9.85 o 
   1  14   8        0.02       15.16      8.68 o 
   2  14   8       48.07       59.03     12.99 o 
   3  14   8        2.87       -9.92     11.47 o 
   4  14   8       33.90       46.41     13.57 o 
   5  14   8       67.31       75.13     14.94 o 
   6  14   8       29.96       41.07     13.23 o 
   7  14   8       37.22       23.75     13.11 o 
   2  15   8       13.23       10.13     12.99 o 
   3  15   8        1.24       -7.86     12.18 o 
  -4  -9   9        1.85       16.87     13.56 o 
  -3  -9   9        0.11       -0.17     12.51 o 
  -2  -9   9        5.72       -5.85     13.10 o 
  -1  -9   9        0.33      -11.02     13.38 o 
   0  -9   9        3.04        6.56      8.32 o 
   1  -9   9       30.61       31.25      9.34 o 
   2  -9   9        1.48       -1.10     11.47 o 
   3  -9   9       26.01       24.30     13.37 o 
   4  -9   9       11.93        7.69     11.85 o 
  -5  -8   9        0.43      -12.52     12.52 o 
  -4  -8   9       33.58       57.90     13.52 o 
  -3  -8   9        0.60       -7.59     13.23 o 
  -2  -8   9        7.56       -9.56     12.83 o 
  -1  -8   9        8.84       11.94      8.80 o 
   0  -8   9      111.80      125.02     13.74 o 
   1  -8   9       50.75       41.55      9.97 o 
   2  -8   9       84.21       97.02     13.88 o 
   3  -8   9        9.13       11.19     14.31 o 
   4  -8   9       50.36       64.92     12.90 o 
   5  -8   9        5.12       16.83     18.58 o 
   6  -8   9       61.88       20.77     13.88 o 
  -6  -7   9       14.49       18.20     12.46 o 
  -5  -7   9       47.38       43.16     14.13 o 
  -4  -7   9        6.75       23.45     13.76 o 
  -3  -7   9       53.74       65.82     13.87 o 
  -2  -7   9       64.47       73.68     14.70 o 
  -1  -7   9       65.15       67.71     10.04 o 
   0  -7   9       86.75       82.94     10.19 o 
   1  -7   9       52.13       54.61      9.71 o 
   2  -7   9      275.16      267.53     18.56 o 
   3  -7   9        5.01        6.32     12.16 o 
   4  -7   9      315.81      297.79     19.70 o 
   5  -7   9        1.73       12.66     11.52 o 
   6  -7   9      248.11      269.84     19.97 o 
   7  -7   9       13.33        7.30     13.93 o 
  -7  -6   9       69.39       90.45     15.71 o 
  -6  -6   9       43.91       45.57     14.73 o 
  -5  -6   9      135.27      132.82     16.27 o 
  -4  -6   9       26.42       21.72     11.59 o 
  -3  -6   9      358.87      345.43     20.03 o 
  -2  -6   9       16.46      -16.94     16.94 o 
  -1  -6   9      199.76      196.81     11.84 o 
   0  -6   9        2.13       -4.98      8.07 o 
   1  -6   9      223.13      232.42     12.04 o 
   2  -6   9      334.79      334.39     18.36 o 
   3  -6   9       10.25       20.83     11.38 o 
   4  -6   9      244.36      217.36     16.57 o 
   5  -6   9       21.47       21.96     13.18 o 
   6  -6   9      103.62       96.91     13.88 o 
   7  -6   9       12.89        2.19     12.17 o 
   8  -6   9       27.79       30.17     13.16 o 
  -8  -5   9       80.94       80.11     15.64 o 
  -7  -5   9       55.40       48.79     13.92 o 
  -6  -5   9      108.72      123.56     15.07 o 
  -5  -5   9       46.96       42.56     13.05 o 
  -4  -5   9       67.37       85.64     14.14 o 
  -3  -5   9      226.55      220.36     17.01 o 
  -2  -5   9      156.67      150.30     15.05 o 
  -1  -5   9       74.06       77.67      9.26 o 
   0  -5   9       14.20        1.34      7.91 o 
   1  -5   9      244.21      264.29     11.66 o 
   2  -5   9      134.95      130.80     13.56 o 
   3  -5   9        8.55       10.82     11.10 o 
   4  -5   9       32.49       16.82     10.65 o 
   5  -5   9        1.61        2.45      9.99 o 
   6  -5   9       11.30       28.98     11.50 o 
   7  -5   9        5.42      -12.36     12.36 o 
   8  -5   9       50.63       50.13     13.31 o 
   9  -5   9       76.72       53.97     13.93 o 
  -8  -4   9       77.10       88.83     14.78 o 
  -7  -4   9        4.72       -5.62     11.38 o 
  -6  -4   9       46.37       64.70     12.84 o 
  -5  -4   9        1.87        6.91     11.23 o 
  -4  -4   9       96.75      115.28     15.10 o 
  -3  -4   9       48.73       51.25     12.16 o 
  -2  -4   9        4.88       -7.33     11.00 o 
  -1  -4   9      159.21      148.23      9.98 o 
   0  -4   9       41.62       38.07      8.05 o 
   1  -4   9      102.56      111.67      9.11 o 
   2  -4   9       20.22       11.08     10.16 o 
   3  -4   9        3.90        9.34      9.90 o 
   4  -4   9       83.88       77.20     11.33 o 
   5  -4   9        1.12      -10.25     10.25 o 
   6  -4   9      274.06      275.90     17.00 o 
   7  -4   9       15.25       19.92     10.26 o 
   8  -4   9       81.48       79.64     14.13 o 
   9  -4   9        0.01       -1.13     10.95 o 
  10  -4   9       62.17       61.61     13.85 o 
  -9  -3   9       60.70       62.34     16.12 o 
  -8  -3   9       26.50       11.56     13.02 o 
  -7  -3   9        0.48        9.66     11.13 o 
  -6  -3   9        5.01       -2.53     10.52 o 
  -5  -3   9        0.46      -11.23     11.23 o 
  -4  -3   9       11.43        3.38     10.29 o 
  -3  -3   9       32.77       44.15     11.29 o 
  -2  -3   9        5.71        0.39     10.26 o 
  -1  -3   9      307.36      315.55     26.33 o 
   0  -3   9      146.92      144.18      9.46 o 
   1  -3   9      221.19      209.09     10.19 o 
   2  -3   9        1.61        7.10      9.54 o 
   3  -3   9      238.36      228.60     14.39 o 
   4  -3   9      393.96      392.59     17.01 o 
   5  -3   9       97.26      138.38     13.38 o 
   6  -3   9      208.97      210.14     14.56 o 
   7  -3   9      123.90      137.45     14.02 o 
   8  -3   9      214.14      203.42     15.37 o 
   9  -3   9       43.38       49.77     13.23 o 
  10  -3   9      133.22      153.02     15.64 o 
  11  -3   9        4.94      -11.89     12.88 o 
  -9  -2   9        7.13       11.95     12.62 o 
  -8  -2   9       16.21       10.75     12.04 o 
  -7  -2   9       32.63       24.00     12.04 o 
  -6  -2   9      145.07      173.34     15.90 o 
  -5  -2   9        4.14       -4.31     10.20 o 
  -4  -2   9      227.52      222.30     16.01 o 
  -3  -2   9       98.14      103.04     12.71 o 
  -2  -2   9     1024.54     1051.55     33.18 o 
  -1  -2   9      421.96      404.81     24.44 o 
   0  -2   9        1.20       -7.41     10.85 o 
   1  -2   9      331.01      330.77     12.73 o 
   2  -2   9      110.41      115.50     12.03 o 
   3  -2   9      853.22      886.98     29.16 o 
   4  -2   9       27.35       40.66      9.68 o 
   5  -2   9      976.17     1001.86     33.06 o 
   6  -2   9      177.08      172.03     13.96 o 
   7  -2   9      719.10      741.01     27.19 o 
   8  -2   9        8.79        7.45     10.02 o 
   9  -2   9      260.93      270.02     17.38 o 
  10  -2   9       60.83       78.19     13.93 o 
  11  -2   9       29.52       19.89     15.16 o 
  -9  -1   9        7.68       31.22     12.86 o 
  -8  -1   9       49.60       66.12     13.97 o 
  -7  -1   9       93.22       65.86     13.31 o 
  -6  -1   9      386.43      379.75     19.49 o 
  -5  -1   9        0.37        6.91     10.59 o 
  -4  -1   9      270.07      292.12     16.36 o 
  -3  -1   9        0.48        0.15      9.85 o 
  -2  -1   9       78.65      101.83     12.91 o 
  -1  -1   9       17.63        7.79      7.68 o 
   0  -1   9     1088.24     1072.22     23.78 o 
   1  -1   9      379.32      373.59     12.04 o 
   2  -1   9      285.31      282.02     14.44 o 
   3  -1   9      466.63      463.06     17.15 o 
   4  -1   9       83.78       93.79     10.89 o 
   5  -1   9      349.40      352.63     15.95 o 
   6  -1   9      292.90      295.30     14.99 o 
   7  -1   9      270.92      251.69     15.45 o 
   8  -1   9       20.60        7.39     10.19 o 
   9  -1   9       71.99       62.10     11.95 o 
  10  -1   9        0.30       -9.62     19.86 o 
  11  -1   9        3.86       22.63     12.76 o 
  12  -1   9       20.24       22.84     13.41 o 
  -9   0   9       56.92       57.52     15.48 o 
  -8   0   9        0.00        2.77     11.22 o 
  -7   0   9      186.33      202.24     16.94 o 
  -6   0   9        6.93       13.18     10.47 o 
  -5   0   9       59.16       72.06     12.41 o 
  -4   0   9      278.78      251.28     15.88 o 
  -3   0   9       85.23       92.23     12.42 o 
  -2   0   9      159.79      149.98     13.45 o 
  -1   0   9      455.88      449.03     19.35 o 
   0   0   9      178.52      175.47      9.56 o 
   1   0   9      149.38      148.87      8.93 o 
   2   0   9      703.49      698.59     23.41 o 
   3   0   9       70.07       71.29     11.07 o 
   4   0   9        9.79       30.72      9.66 o 
   5   0   9      192.70      188.19     13.75 o 
   6   0   9      370.74      340.67     15.73 o 
   7   0   9        1.23        3.97      9.16 o 
   8   0   9       13.89       13.32      9.76 o 
   9   0   9      197.65      148.22     14.44 o 
  10   0   9       10.74       24.97     11.47 o 
  11   0   9        0.63       -7.83     11.72 o 
  12   0   9        0.20        1.26     13.58 o 
  -9   1   9        7.48       -6.78     13.29 o 
  -8   1   9       89.29       77.08     14.42 o 
  -7   1   9       61.28       55.39     13.19 o 
  -6   1   9        1.00        4.68     10.74 o 
  -5   1   9       38.62       38.65     11.32 o 
  -4   1   9       23.08       11.31     10.82 o 
  -3   1   9      329.20      289.82     16.20 o 
  -2   1   9       18.90       15.97     11.02 o 
  -1   1   9      183.62      169.20      9.29 o 
   0   1   9       63.42       61.42      8.04 o 
   1   1   9       63.83       58.11      7.55 o 
   2   1   9       28.29       14.23      9.77 o 
   3   1   9       17.24       15.13      9.19 o 
   4   1   9       41.36       52.05     10.09 o 
   5   1   9        0.57       -2.41      8.89 o 
   6   1   9        9.27       11.94      9.65 o 
   7   1   9      759.47      706.77     25.98 o 
   8   1   9        9.96       16.26     10.05 o 
   9   1   9       33.06       30.19     11.05 o 
  10   1   9       27.59       32.43     12.36 o 
  11   1   9       86.89       75.27     14.34 o 
  12   1   9        0.07      -10.85     11.24 o 
  -9   2   9        4.68       10.69     12.19 o 
  -8   2   9       35.46       59.71     14.06 o 
  -7   2   9        2.93       -6.78     11.85 o 
  -6   2   9        3.25       -5.28     10.24 o 
  -5   2   9       53.34       35.91     11.21 o 
  -4   2   9        0.70       -9.74      9.74 o 
  -3   2   9       51.88       55.56     11.29 o 
  -2   2   9      166.05      188.63     14.20 o 
  -1   2   9       65.68       65.01      7.86 o 
   0   2   9       10.29       19.35      7.13 o 
   1   2   9        5.60       -2.04      6.71 o 
   2   2   9       92.09       82.34     11.29 o 
   3   2   9      101.56      103.48     10.89 o 
   4   2   9      510.64      535.76     18.93 o 
   5   2   9      587.38      573.27     19.41 o 
   6   2   9       82.63       63.34     10.97 o 
   7   2   9      105.41       95.41     11.99 o 
   8   2   9      197.61      211.30     14.18 o 
   9   2   9      365.54      348.00     17.39 o 
  10   2   9       18.83       22.49     11.45 o 
  11   2   9      104.04      113.72     14.63 o 
  12   2   9        4.24      -12.95     12.95 o 
  -9   3   9        0.02      -12.83     12.83 o 
  -8   3   9        1.84       13.41     11.65 o 
  -7   3   9       80.40       72.16     13.83 o 
  -6   3   9        0.34       -4.23     10.04 o 
  -5   3   9       78.57       83.61     12.70 o 
  -4   3   9        0.12       -9.35      9.35 o 
  -3   3   9      538.78      510.76     19.55 o 
  -2   3   9       13.60       32.85     11.19 o 
  -1   3   9      132.01      130.64      9.10 o 
   0   3   9       84.06       79.41      8.00 o 
   1   3   9       96.29      103.17      8.22 o 
   2   3   9      739.25      726.39     23.60 o 
   3   3   9      327.30      321.38     14.32 o 
   4   3   9      924.27      899.41     27.87 o 
   5   3   9      173.60      169.00     12.52 o 
   6   3   9      104.68      109.13     11.23 o 
   7   3   9      177.12      183.60     13.14 o 
   8   3   9      707.05      667.09     20.64 o 
   9   3   9      146.90      132.82     13.53 o 
  10   3   9      366.58      355.08     18.71 o 
  11   3   9      254.98      251.85     18.21 o 
  12   3   9       85.53       85.15     13.83 o 
  13   3   9       16.53       -5.09     13.59 o 
  -9   4   9       16.45       12.55     13.04 o 
  -8   4   9       26.54       38.00     14.74 o 
  -7   4   9       96.92      127.73     15.77 o 
  -6   4   9      172.39      156.00     15.92 o 
  -5   4   9       83.93       73.01     12.95 o 
  -4   4   9       66.21       87.37     12.03 o 
  -3   4   9      138.33      132.49     13.15 o 
  -2   4   9        3.84       19.11     10.46 o 
  -1   4   9      130.10      137.14     10.24 o 
   0   4   9       45.42       51.74     12.54 o 
   1   4   9     1405.44     1353.97     36.93 o 
   2   4   9       37.78       22.17     10.03 o 
   3   4   9     1211.18     1169.24     48.28 o 
   4   4   9      365.23      361.23     15.30 o 
   5   4   9      442.36      447.08     16.38 o 
   6   4   9      390.77      360.06     15.77 o 
   7   4   9      203.68      216.81     14.33 o 
   8   4   9      283.77      305.98     16.20 o 
   9   4   9        9.86       -2.87      9.49 o 
  10   4   9      292.59      301.50     17.34 o 
  11   4   9        0.52       17.73     11.06 o 
  12   4   9      143.95      142.02     16.11 o 
  13   4   9        0.29      -12.19     12.19 o 
  -9   5   9        1.06       -1.23     14.13 o 
  -8   5   9       86.05      118.04     15.45 o 
  -7   5   9       78.54       79.49     13.92 o 
  -6   5   9      129.51      126.18     14.52 o 
  -5   5   9        8.23       29.53     11.03 o 
  -4   5   9       83.75       79.47     12.85 o 
  -3   5   9       80.88       81.64     12.07 o 
  -2   5   9      109.74      120.24     12.94 o 
  -1   5   9      748.40      743.22     19.49 o 
   0   5   9      170.77      166.74      9.46 o 
   1   5   9      756.07      747.32     19.95 o 
   2   5   9      659.32      688.88     22.00 o 
   3   5   9      249.07      238.48     13.33 o 
   4   5   9       23.20       24.95      9.69 o 
   5   5   9      439.12      444.69     16.28 o 
   6   5   9        1.71        3.75      8.75 o 
   7   5   9       45.65       62.37     10.33 o 
   8   5   9       55.38       41.07     10.51 o 
   9   5   9       67.05       68.94     12.41 o 
  10   5   9       98.08      126.15     13.68 o 
  11   5   9       12.25        0.97      9.99 o 
  12   5   9        9.86       19.48     11.87 o 
  13   5   9       17.09        0.95     12.68 o 
  -8   6   9        5.48       13.73     12.34 o 
  -7   6   9       25.02       28.35     12.48 o 
  -6   6   9       69.97       56.12     12.59 o 
  -5   6   9       10.18       14.08     11.23 o 
  -4   6   9       12.10       14.32     10.32 o 
  -3   6   9       53.09       38.28     10.47 o 
  -2   6   9      563.28      554.22     19.54 o 
  -1   6   9       85.52       92.03      8.61 o 
   0   6   9      770.10      755.20     29.22 o 
   1   6   9        4.22        4.66      7.47 o 
   2   6   9      255.16      254.45     14.47 o 
   3   6   9       11.24       18.79      9.44 o 
   4   6   9       39.09       35.48     10.83 o 
   5   6   9      108.58       97.05     11.09 o 
   6   6   9       46.43       45.02     10.20 o 
   7   6   9       91.24       89.71     10.99 o 
   8   6   9       41.11       43.57     10.81 o 
   9   6   9       69.35       74.64     12.05 o 
  10   6   9       23.47       35.82     11.29 o 
  11   6   9       11.47       19.10     11.09 o 
  12   6   9       49.87       51.98     15.19 o 
  13   6   9        0.35        8.56     16.42 o 
  -8   7   9       21.49       19.53     13.35 o 
  -7   7   9       27.09       27.51     12.31 o 
  -6   7   9        0.46        8.95     11.47 o 
  -5   7   9       13.41        7.03     11.40 o 
  -4   7   9       47.15       45.40     11.70 o 
  -2   7   9       18.41       22.88     10.95 o 
  -1   7   9       51.76       46.91      7.77 o 
   0   7   9       64.87       70.08      8.40 o 
   1   7   9        0.48       11.10      9.00 o 
   2   7   9       15.84       14.84     10.53 o 
   3   7   9      424.15      441.25     16.58 o 
   4   7   9       39.56       48.93     10.75 o 
   5   7   9      165.25      173.37     12.81 o 
   6   7   9      118.62      126.89     12.79 o 
   7   7   9      138.67      125.81     12.75 o 
   8   7   9       10.54        1.73      9.27 o 
   9   7   9       94.49       89.42     12.47 o 
  10   7   9      209.38      216.43     16.11 o 
  11   7   9       45.73       38.62     12.07 o 
  12   7   9      116.75      111.34     14.87 o 
  -7   8   9        0.31        2.55     12.00 o 
  -6   8   9        0.93        0.51     11.62 o 
  -5   8   9        6.89      -12.33     12.33 o 
  -4   8   9       79.59       89.43     13.10 o 
  -3   8   9       32.02       57.41     12.08 o 
  -2   8   9        2.08       23.12     11.05 o 
  -1   8   9        2.69        6.13     10.49 o 
   0   8   9       73.69       89.85      8.83 o 
   1   8   9      288.98      291.01     11.33 o 
   2   8   9      474.70      526.17     18.87 o 
   3   8   9      118.37      116.60     11.89 o 
   4   8   9        2.81        5.19      9.89 o 
   5   8   9      252.39      261.19     14.82 o 
   6   8   9        6.53       -0.82      9.25 o 
   7   8   9       77.38       88.32     11.80 o 
   8   8   9       23.49        4.30     10.40 o 
   9   8   9      298.32      318.72     17.69 o 
  10   8   9       20.32       42.83     12.27 o 
  11   8   9      102.93      102.87     14.54 o 
  12   8   9       56.06       59.09     13.73 o 
  -7   9   9       19.63       30.86     12.75 o 
  -6   9   9        3.19       -5.98     13.87 o 
  -5   9   9       16.68       43.36     12.31 o 
  -4   9   9       76.07       58.17     13.92 o 
  -3   9   9        5.89       11.27     11.18 o 
  -2   9   9      250.79      284.33     17.25 o 
  -1   9   9        2.00        4.81      7.94 o 
   0   9   9      173.73      171.76     10.50 o 
   1   9   9        0.09        1.02      7.48 o 
   2   9   9      191.12      200.28     15.38 o 
   3   9   9        9.33       14.90     10.01 o 
   4   9   9      263.34      263.29     15.56 o 
   5   9   9       72.99       85.73     11.88 o 
   6   9   9      137.28      144.19     13.29 o 
   7   9   9       59.06       47.94     11.23 o 
   8   9   9      101.05      112.77     13.46 o 
   9   9   9       93.04       91.77     14.05 o 
  10   9   9        4.21       -3.55     10.39 o 
  11   9   9       53.31       76.31     13.92 o 
  12   9   9        2.17        6.41     12.65 o 
  -6  10   9        0.21      -12.92     12.92 o 
  -5  10   9       42.66       47.61     12.94 o 
  -4  10   9       29.62       30.48     13.25 o 
  -3  10   9       99.39      100.42     13.96 o 
  -2  10   9        6.36       -3.91     10.76 o 
  -1  10   9      101.16      112.96     10.46 o 
   0  10   9       69.17       78.94     14.58 o 
   1  10   9       48.01       62.49     14.33 o 
   2  10   9      265.47      290.05     16.86 o 
   3  10   9        2.84       17.20     10.27 o 
   4  10   9      335.18      382.11     17.48 o 
   5  10   9       93.73       70.15     11.97 o 
   6  10   9       90.34       98.60     13.44 o 
   7  10   9        3.48        8.57     10.60 o 
   8  10   9       64.41       58.95     12.74 o 
   9  10   9        0.60        0.46     11.69 o 
  10  10   9       49.23       53.85     13.08 o 
  11  10   9       18.55       18.53     12.40 o 
  -5  11   9       56.02       65.97     15.17 o 
  -4  11   9       36.56       27.03     12.42 o 
  -3  11   9       50.58       67.98     14.17 o 
  -2  11   9        6.90       12.74     11.55 o 
  -1  11   9       21.67       46.95      9.02 o 
   0  11   9        0.49       -8.03      8.03 o 
   1  11   9      114.07      132.19     14.50 o 
   2  11   9        4.79       31.13     11.67 o 
   3  11   9      148.55      160.19     14.66 o 
   4  11   9       12.88       14.41     10.72 o 
   5  11   9        2.11       -6.58      9.57 o 
   6  11   9       19.33       17.57     11.15 o 
   7  11   9        0.72        8.45     10.46 o 
   8  11   9        1.29       -9.29     13.56 o 
   9  11   9        0.10      -10.54     10.54 o 
  10  11   9       17.43       25.92     13.68 o 
  11  11   9       42.52       50.32     13.84 o 
  -4  12   9       26.48       16.95     12.47 o 
  -3  12   9        0.99        4.48     11.46 o 
  -2  12   9        9.18       15.88     10.83 o 
  -1  12   9       18.55       27.09     21.10 o 
   0  12   9        1.64        1.61      9.43 o 
   1  12   9        0.99        7.14      7.95 o 
   2  12   9        3.89        8.70     12.45 o 
   3  12   9        9.32       -4.08     11.15 o 
   4  12   9       19.41       14.49     11.90 o 
   5  12   9        0.55       -0.36     10.83 o 
   6  12   9       31.29       47.99     12.05 o 
   7  12   9       21.80       23.36     11.75 o 
   8  12   9        8.81       29.84     11.47 o 
   9  12   9        1.00       -3.92     12.33 o 
  10  12   9       22.04       12.53     13.82 o 
  -2  13   9        7.93       40.25     12.74 o 
  -1  13   9        0.34       -1.86      8.25 o 
   0  13   9        0.04        0.66      7.82 o 
   1  13   9       24.44       18.98     12.76 o 
   2  13   9       11.15       38.34     14.42 o 
   3  13   9        9.83       22.24     12.56 o 
   4  13   9       11.66       20.28     12.13 o 
   5  13   9        6.15       18.97     11.21 o 
   6  13   9       50.98       87.33     14.07 o 
   7  13   9        8.10       29.50     13.11 o 
   8  13   9       27.34       23.13     12.73 o 
   9  13   9        4.52       12.23     12.57 o 
  -1  14   9        6.60        4.70      8.47 o 
   0  14   9        6.57        4.36      8.90 o 
   1  14   9       45.13       24.26     14.15 o 
   2  14   9        2.14       22.68     12.83 o 
   3  14   9       25.33        8.81     13.00 o 
   4  14   9        5.35       -4.86     12.14 o 
   5  14   9       49.56       44.32     13.52 o 
   6  14   9        0.60       20.36     11.98 o 
   7  14   9       12.16        1.55     12.42 o 
  -3  -8  10       23.17       42.98     13.52 o 
  -2  -8  10        0.29        2.64     11.98 o 
  -1  -8  10       31.60       40.83      9.56 o 
   0  -8  10        2.89        8.43      8.52 o 
   1  -8  10       92.67      100.02     11.37 o 
   2  -8  10       23.04       29.96     14.83 o 
   3  -8  10       38.80       32.98     20.62 o 
   4  -8  10        2.27        1.09     12.74 o 
  -5  -7  10        4.42      -12.46     12.46 o 
  -4  -7  10       28.40       20.99     13.32 o 
  -3  -7  10       16.88       11.73     12.45 o 
  -2  -7  10       56.08       69.76     13.45 o 
  -1  -7  10       10.42        4.80      8.26 o 
   0  -7  10       46.07       40.96      9.29 o 
   1  -7  10      135.39      109.04     10.74 o 
   2  -7  10       35.67       11.24     12.49 o 
   3  -7  10       78.07       78.74     13.94 o 
   4  -7  10       17.85       42.75     13.04 o 
   5  -7  10      110.73      101.10     16.59 o 
   6  -7  10        0.63       -4.78     11.74 o 
  -6  -6  10       26.76       41.46     13.94 o 
  -5  -6  10       11.45       15.93     12.03 o 
  -4  -6  10       66.56       53.93     13.90 o 
  -3  -6  10       22.67       16.83     12.86 o 
  -2  -6  10      147.78      121.29     16.50 o 
  -1  -6  10       17.26       18.83     16.08 o 
   0  -6  10      242.17      264.03     13.61 o 
   1  -6  10        0.19       -8.71      8.71 o 
   2  -6  10      132.31      153.17     15.46 o 
   3  -6  10       58.70       67.31     13.52 o 
   4  -6  10       81.26       87.46     14.70 o 
   5  -6  10      124.39       99.46     14.07 o 
   6  -6  10      188.70      193.63     17.38 o 
   7  -6  10       53.55       72.96     14.80 o 
  -7  -5  10       22.49       23.13     13.80 o 
  -6  -5  10        0.19       13.49     12.34 o 
  -5  -5  10      135.94      135.79     15.81 o 
  -4  -5  10        4.54        0.58     13.22 o 
  -3  -5  10      203.98      194.53     17.08 o 
  -2  -5  10        4.51      -11.84     11.84 o 
  -1  -5  10      225.70      236.20     12.52 o 
   0  -5  10       94.05      100.36      9.98 o 
   1  -5  10        3.86        4.20      8.18 o 
   2  -5  10        3.50       26.35     11.37 o 
   3  -5  10       10.96        4.64     11.23 o 
   4  -5  10      317.23      294.62     17.94 o 
   5  -5  10        0.32        2.75     12.84 o 
   6  -5  10      181.52      176.97     16.20 o 
   7  -5  10       16.27       25.28     12.27 o 
   8  -5  10        1.00      -10.51     11.18 o 
  -7  -4  10       79.08       86.92     15.22 o 
  -6  -4  10       47.77       57.01     13.49 o 
  -5  -4  10       53.12       66.72     13.99 o 
  -4  -4  10       92.08      111.51     15.02 o 
  -3  -4  10       65.94       73.87     12.90 o 
  -2  -4  10       28.92       18.57     12.61 o 
  -1  -4  10       94.90      101.52     19.28 o 
   0  -4  10       34.83       37.34     11.33 o 
   1  -4  10        2.88       -3.66     15.22 o 
   2  -4  10      252.81      244.08     17.21 o 
   3  -4  10       16.22       16.27     10.96 o 
   4  -4  10       42.89       34.53     10.96 o 
   5  -4  10        1.40      -10.17     10.17 o 
   6  -4  10       21.79       23.78     11.59 o 
   7  -4  10       87.36       75.65     13.77 o 
   8  -4  10        2.62       -4.26     11.26 o 
   9  -4  10       46.72       52.58     13.41 o 
  -8  -3  10       38.35       37.04     14.78 o 
  -7  -3  10        2.05      -12.23     12.23 o 
  -6  -3  10       12.95       37.66     12.62 o 
  -5  -3  10       13.02       -4.37     12.44 o 
  -4  -3  10        0.94       12.03     12.44 o 
  -3  -3  10       13.70       -4.56     10.57 o 
  -2  -3  10      244.81      200.91     16.47 o 
  -1  -3  10        6.01       10.80      7.70 o 
   0  -3  10       55.59       52.56      8.52 o 
   1  -3  10      327.15      327.73     12.28 o 
   2  -3  10      467.82      498.05     21.04 o 
   3  -3  10       17.78       16.94     10.44 o 
   4  -3  10       31.65       15.14     10.57 o 
   5  -3  10       69.18       58.47     12.85 o 
   6  -3  10       97.98      113.59     13.66 o 
   7  -3  10       42.26       26.84     11.23 o 
   8  -3  10      121.79      119.67     14.58 o 
   9  -3  10      127.19      159.68     16.02 o 
  10  -3  10        6.95        4.15     12.59 o 
  -8  -2  10        0.32       -9.70     13.51 o 
  -7  -2  10       11.76       23.13     12.04 o 
  -6  -2  10       12.31        0.60     17.18 o 
  -5  -2  10       49.39       43.26     12.51 o 
  -4  -2  10        9.33        0.61     15.00 o 
  -3  -2  10      252.28      275.54     16.64 o 
  -2  -2  10       14.81       15.09     11.39 o 
  -1  -2  10       75.69       93.49     13.92 o 
   0  -2  10      114.34      114.33     11.20 o 
   1  -2  10      219.44      232.69     20.56 o 
   2  -2  10      315.06      319.44     16.03 o 
   3  -2  10        4.21       21.82     10.63 o 
   4  -2  10      209.97      192.24     14.44 o 
   5  -2  10        7.80        5.75     10.77 o 
   6  -2  10      306.70      333.42     17.09 o 
   7  -2  10       45.04       62.94     12.12 o 
   8  -2  10      367.98      385.11     19.46 o 
   9  -2  10       30.31       36.70     13.70 o 
  10  -2  10       47.92       55.80     14.27 o 
  -8  -1  10       37.75       38.21     14.48 o 
  -7  -1  10       62.95       52.31     15.03 o 
  -6  -1  10       78.32       88.70     14.07 o 
  -5  -1  10      139.61      131.15     14.71 o 
  -4  -1  10      173.30      194.88     16.00 o 
  -3  -1  10       74.55       77.60     13.01 o 
  -2  -1  10      158.33      161.68     14.96 o 
  -1  -1  10      334.99      334.34     11.74 o 
   0  -1  10        2.17        8.01      7.56 o 
   1  -1  10      296.21      313.57     20.45 o 
   2  -1  10       11.35       24.09     10.55 o 
   3  -1  10      795.09      834.85     29.77 o 
   4  -1  10       39.17       31.84     10.26 o 
   5  -1  10      448.52      466.45     18.58 o 
   6  -1  10      215.03      228.97     14.54 o 
   7  -1  10      355.17      355.58     18.47 o 
   8  -1  10       66.03       43.79     12.48 o 
   9  -1  10      123.19      122.36     14.99 o 
  10  -1  10       25.16       42.43     11.78 o 
  11  -1  10        1.57       -0.97     11.49 o 
  -9   0  10       44.25       31.34     14.77 o 
  -8   0  10      168.78      177.24     17.70 o 
  -7   0  10        4.54        6.85     12.31 o 
  -6   0  10      216.23      183.99     16.79 o 
  -5   0  10        2.36       14.65     11.43 o 
  -4   0  10      452.17      452.95     20.49 o 
  -3   0  10        0.39       30.79     10.65 o 
  -2   0  10      461.35      516.33     20.35 o 
  -1   0  10      209.36      177.71     12.95 o 
   0   0  10      356.53      387.81     26.49 o 
   1   0  10      860.24      830.22     25.63 o 
   2   0  10       82.80       79.36     11.97 o 
   3   0  10      414.81      458.36     17.36 o 
   4   0  10       24.19       21.40      9.84 o 
   5   0  10      341.29      376.71     17.10 o 
   6   0  10        1.78        0.82      9.70 o 
   7   0  10      174.78      180.11     14.08 o 
   8   0  10      100.83       85.73     13.04 o 
   9   0  10      173.24      168.55     14.83 o 
  10   0  10       29.24       24.40     11.89 o 
  11   0  10        0.21        0.61     14.52 o 
  -9   1  10       52.97       40.50     15.09 o 
  -8   1  10       55.02       43.71     14.87 o 
  -7   1  10      114.98      127.74     15.88 o 
  -6   1  10       37.34       30.19     13.72 o 
  -5   1  10      150.00      141.34     15.38 o 
  -4   1  10      193.50      194.85     15.84 o 
  -3   1  10       15.18       20.45     10.24 o 
  -2   1  10      293.81      300.35     17.19 o 
  -1   1  10       34.58       34.24     12.65 o 
   0   1  10       49.99       54.86      8.37 o 
   1   1  10       74.92       71.11      8.31 o 
   2   1  10      115.28      125.98     12.48 o 
   3   1  10      201.14      216.28     13.90 o 
   4   1  10       64.37       66.89     11.46 o 
   5   1  10      136.55      166.08     12.49 o 
   6   1  10      270.23      244.01     14.74 o 
   7   1  10       37.97       54.38     10.99 o 
   8   1  10       35.01       34.02     10.95 o 
   9   1  10       21.97       13.84     10.62 o 
  10   1  10      110.92      111.35     15.03 o 
  11   1  10        0.90       19.18     11.71 o 
  12   1  10       16.67       23.91     12.53 o 
  -9   2  10       24.30       27.39     14.38 o 
  -8   2  10       28.48       41.71     12.92 o 
  -7   2  10       76.07       80.48     14.64 o 
  -6   2  10        1.72      -11.11     12.41 o 
  -5   2  10       12.86       -0.87     11.31 o 
  -4   2  10        2.49       18.40     11.44 o 
  -3   2  10        3.90        5.62      9.77 o 
  -2   2  10      119.64      108.51     13.37 o 
  -1   2  10       95.87       89.02      8.79 o 
   0   2  10      123.50      134.56      9.31 o 
   1   2  10       44.34       63.26     11.18 o 
   2   2  10       54.13       43.79     10.82 o 
   3   2  10      166.00      150.92     12.73 o 
   4   2  10        1.08       -9.60      9.60 o 
   5   2  10       84.59       87.02     11.42 o 
   6   2  10       20.00       11.77      9.81 o 
   7   2  10      123.61      107.33     12.40 o 
   8   2  10       65.16       61.44     11.29 o 
   9   2  10       47.33       49.06     11.39 o 
  10   2  10       83.24      102.31     13.15 o 
  11   2  10       38.13       32.39     11.89 o 
  12   2  10       64.75       52.14     13.67 o 
  -8   3  10       12.45       24.94     13.43 o 
  -7   3  10       13.37       -4.80     11.26 o 
  -6   3  10       44.63       30.15     12.46 o 
  -5   3  10        7.44       32.75     11.22 o 
  -4   3  10       64.81       78.61     12.88 o 
  -3   3  10        5.68       -1.87      9.84 o 
  -2   3  10       17.14       26.73     11.12 o 
  -1   3  10       36.07       43.14      7.87 o 
   0   3  10      274.49      285.95     11.17 o 
   1   3  10       43.64       43.74      7.55 o 
   2   3  10      248.20      229.77     14.60 o 
   3   3  10      427.75      414.97     16.42 o 
   4   3  10        1.23        0.83     10.65 o 
   5   3  10       62.61       63.02     10.20 o 
   6   3  10      470.75      478.94     17.91 o 
   7   3  10      455.73      430.49     17.72 o 
   8   3  10        0.81        0.08      9.40 o 
   9   3  10      459.14      443.79     19.62 o 
  10   3  10        4.93        9.39     10.90 o 
  11   3  10       80.08       70.23     13.90 o 
  12   3  10        0.34       27.90     12.82 o 
  -8   4  10        7.43       -3.72     13.11 o 
  -7   4  10      115.12      141.37     16.62 o 
  -6   4  10       16.35       21.44     12.56 o 
  -5   4  10       17.48       32.28     11.94 o 
  -4   4  10       62.25       53.96     12.61 o 
  -3   4  10       35.04       47.84     12.11 o 
  -2   4  10      129.76      126.38     13.50 o 
  -1   4  10       69.13       73.08      8.33 o 
   0   4  10      151.60      164.37      9.91 o 
   1   4  10        0.15       10.89      7.13 o 
   2   4  10      414.07      398.82     16.90 o 
   3   4  10       52.76       50.25     10.66 o 
   4   4  10      804.86      746.10     24.92 o 
   5   4  10        5.76       13.64      9.05 o 
   6   4  10      702.79      647.06     22.89 o 
   7   4  10       63.42       64.35     11.35 o 
   8   4  10      215.36      179.92     14.54 o 
   9   4  10       45.04       50.75     11.23 o 
  10   4  10      118.05      122.19     13.84 o 
  11   4  10      186.52      145.02     17.98 o 
  12   4  10        6.85       -7.18     11.38 o 
  -8   5  10        3.08        1.86     15.57 o 
  -7   5  10       54.67       80.35     14.83 o 
  -6   5  10        3.04       32.10     11.83 o 
  -5   5  10      129.27      148.33     15.41 o 
  -4   5  10       11.64        5.64     11.00 o 
  -3   5  10      220.04      229.16     15.85 o 
  -2   5  10       30.69       31.76     11.87 o 
  -1   5  10      168.86      154.84      9.73 o 
   0   5  10       49.07       33.48      8.13 o 
   1   5  10      239.59      223.22     10.43 o 
   2   5  10      710.85      718.18     24.40 o 
   3   5  10      541.29      515.57     18.35 o 
   4   5  10      362.76      377.44     16.13 o 
   5   5  10       85.08       95.57     10.90 o 
   6   5  10       80.91       72.36     11.99 o 
   7   5  10       37.26       54.13     10.91 o 
   8   5  10      258.07      247.95     16.10 o 
   9   5  10        0.35        5.93      9.93 o 
  10   5  10      110.49      117.48     14.78 o 
  11   5  10        3.56        3.95     11.56 o 
  12   5  10       26.36       33.74     13.30 o 
  -8   6  10       33.53        2.68     14.69 o 
  -7   6  10        8.10       -8.33     11.76 o 
  -6   6  10       18.57       21.22     13.27 o 
  -5   6  10       50.01       71.11     13.16 o 
  -4   6  10      106.22       83.72     13.95 o 
  -3   6  10      173.83      184.60     15.49 o 
  -2   6  10       12.69        0.60     10.89 o 
  -1   6  10       21.78       22.04      7.57 o 
   0   6  10       15.26       23.21     12.37 o 
   1   6  10      599.30      624.42     46.33 o 
   2   6  10      145.29      118.34     13.19 o 
   3   6  10       99.34       96.32     11.55 o 
   4   6  10       27.63       35.19     10.43 o 
   5   6  10       38.17       46.31      9.88 o 
   6   6  10        1.30       -9.76      9.96 o 
   7   6  10       83.94       87.19     12.07 o 
   8   6  10      390.45      379.47     18.61 o 
   9   6  10       34.36       36.05     13.84 o 
  10   6  10       12.17       41.44     11.37 o 
  11   6  10       40.28       38.41     12.55 o 
  12   6  10        5.60        2.79     12.39 o 
  -7   7  10        3.69       15.92     13.50 o 
  -6   7  10       37.46       30.88     13.07 o 
  -5   7  10        0.37        5.75     10.75 o 
  -4   7  10       54.60       45.87     13.19 o 
  -3   7  10        9.68       24.60     11.29 o 
  -2   7  10       33.08       22.90     11.55 o 
  -1   7  10       40.37       32.63      8.19 o 
   0   7  10      182.12      168.19      9.98 o 
   1   7  10       21.65       24.72      7.76 o 
   2   7  10        3.64       -4.03     10.98 o 
   3   7  10        9.44       19.42     10.14 o 
   4   7  10       29.37       43.89     10.71 o 
   5   7  10       41.86       44.90     10.19 o 
   6   7  10       62.83       32.47     11.31 o 
   7   7  10        0.66        1.67      9.27 o 
   8   7  10       60.44       58.64     12.41 o 
   9   7  10       53.97       42.21     11.93 o 
  10   7  10      112.16       99.68     13.71 o 
  11   7  10       42.64       43.52     13.34 o 
  12   7  10       20.19       31.63     13.12 o 
  -7   8  10        3.05        2.31     18.32 o 
  -6   8  10       19.86       23.20     11.84 o 
  -5   8  10        1.81       -6.16     10.94 o 
  -4   8  10        2.01       -2.35     10.69 o 
  -3   8  10        0.56      -11.03     11.03 o 
  -2   8  10        6.63        9.69     11.16 o 
  -1   8  10       70.68       92.24      9.25 o 
   0   8  10        3.87       -3.09      9.98 o 
   1   8  10      104.89       97.93      9.34 o 
   2   8  10       10.54       27.05     11.48 o 
   3   8  10      170.75      164.64     13.84 o 
   4   8  10       13.55       38.39     11.53 o 
   5   8  10        7.43       25.50     10.09 o 
   6   8  10      148.06      137.01     13.76 o 
   7   8  10        0.45       -1.08      9.91 o 
   8   8  10      220.46      226.74     16.56 o 
   9   8  10       26.65       45.01     11.90 o 
  10   8  10      175.03      169.17     15.64 o 
  11   8  10        0.70      -11.11     11.11 o 
  12   8  10       74.81       64.11     14.58 o 
  -6   9  10        6.03       -8.33     13.03 o 
  -5   9  10        0.04        2.36     11.98 o 
  -4   9  10        3.10       -1.27     11.57 o 
  -3   9  10        0.92        6.88     11.68 o 
  -2   9  10      161.28      160.71     15.56 o 
  -1   9  10      169.40      154.82     10.93 o 
   0   9  10        7.45       11.04     13.30 o 
   1   9  10      138.75      137.53     11.76 o 
   2   9  10       71.37       79.78     12.77 o 
   3   9  10       71.53       53.89     11.69 o 
   4   9  10       19.37       35.92     11.20 o 
   5   9  10      429.40      415.31     18.69 o 
   6   9  10       63.56       68.93     12.55 o 
   7   9  10      187.02      224.98     15.59 o 
   8   9  10       34.80       20.67     11.24 o 
   9   9  10      136.98      126.37     14.19 o 
  10   9  10       73.28      101.63     13.85 o 
  11   9  10       66.84       65.10     15.14 o 
  -5  10  10        0.12       -7.11     11.60 o 
  -4  10  10       35.72       48.55     13.33 o 
  -3  10  10        2.12        2.34     12.37 o 
  -2  10  10       38.84       33.05     13.02 o 
  -1  10  10        0.22       -4.96     15.90 o 
   0  10  10      170.00      189.93     11.63 o 
   1  10  10       30.71       43.81     27.95 o 
   2  10  10       50.83       53.85     12.95 o 
   3  10  10      201.49      201.20     15.10 o 
   4  10  10      146.84      146.32     14.49 o 
   5  10  10      161.01      176.59     14.70 o 
   6  10  10       53.19       65.19     12.31 o 
   7  10  10       84.59       94.87     13.35 o 
   8  10  10       25.03        0.50     11.58 o 
   9  10  10       75.85       98.86     14.19 o 
  10  10  10        0.39      -12.08     12.08 o 
  11  10  10       11.76       21.81     12.28 o 
  -4  11  10       35.55       36.13     14.40 o 
  -3  11  10        1.97      -14.93     15.23 o 
  -2  11  10        7.53        5.66     12.37 o 
  -1  11  10       44.48       53.38     19.68 o 
   0  11  10       88.75      116.59     11.00 o 
   1  11  10        6.78        2.64     11.89 o 
   2  11  10       71.69       72.51     13.66 o 
   3  11  10        5.34        9.54     10.84 o 
   4  11  10       82.51       85.05     13.77 o 
   5  11  10        0.62        1.37     10.02 o 
   6  11  10       43.61       58.54     13.34 o 
   7  11  10       15.50       12.91     11.30 o 
   8  11  10       18.06       14.21     11.97 o 
   9  11  10       35.88       22.65     13.66 o 
  10  11  10        0.12        1.05     11.62 o 
  -3  12  10       11.96       33.04     12.72 o 
  -2  12  10        0.71       -2.86     11.41 o 
  -1  12  10       15.68        8.04      8.52 o 
   0  12  10        7.79       11.14      9.23 o 
   1  12  10       15.42        7.79      8.86 o 
   2  12  10        7.39       11.40     12.32 o 
   3  12  10        7.31       19.22     11.95 o 
   4  12  10       19.39       25.98     12.45 o 
   5  12  10        0.81       -7.36     10.51 o 
   6  12  10        8.38       16.09     11.21 o 
   7  12  10       11.72       34.56     11.59 o 
   8  12  10        1.43       17.72     11.74 o 
   9  12  10       16.49       14.37     12.62 o 
  -2  13  10        0.08       10.96     13.65 o 
  -1  13  10        8.21        1.42     13.46 o 
   0  13  10        2.57        2.16     11.02 o 
   1  13  10        0.07        3.35      8.20 o 
   2  13  10       10.34       11.26     12.07 o 
   3  13  10        0.89       -6.92     10.96 o 
   4  13  10        0.20        2.09     12.77 o 
   5  13  10       11.77       33.24     12.25 o 
   6  13  10       17.77       28.37     12.54 o 
   7  13  10       20.80       39.85     13.71 o 
   8  13  10        9.18       -4.71     12.18 o 
   1  14  10        5.37       -9.38      9.38 o 
   2  14  10       25.83       19.55     12.93 o 
   3  14  10        0.09       11.41     13.07 o 
   4  14  10       53.51       51.79     14.38 o 
   5  14  10        0.36      -10.64     12.03 o 
   6  14  10       31.70       29.34     14.50 o 
  -3  -7  11       19.24       37.68     13.91 o 
  -2  -7  11       20.14      -12.21     12.56 o 
  -1  -7  11       61.54       62.68     10.71 o 
   0  -7  11       15.71       24.62      9.08 o 
   1  -7  11       52.27       76.59     26.17 o 
   2  -7  11       20.58       24.89     13.70 o 
   3  -7  11       88.19       99.87     16.18 o 
   4  -7  11       22.40       40.50     13.81 o 
  -4  -6  11        0.84       -5.48     12.89 o 
  -3  -6  11       81.17       65.58     16.42 o 
  -2  -6  11       36.21       37.30     14.14 o 
  -1  -6  11       89.68       85.59     10.59 o 
   0  -6  11        7.32       21.25     10.04 o 
   1  -6  11      127.75      130.08     11.15 o 
   2  -6  11        5.06       10.31     12.55 o 
   3  -6  11      118.04       97.88     14.88 o 
   4  -6  11        0.09       10.17     11.49 o 
   5  -6  11      102.57       90.31     15.79 o 
   6  -6  11       30.63       25.41     13.22 o 
  -5  -5  11        0.82       13.98     17.08 o 
  -4  -5  11      134.79      144.16     17.38 o 
  -3  -5  11        1.33       -9.34     11.43 o 
  -2  -5  11      163.15      197.40     18.71 o 
  -1  -5  11        1.70        5.00      8.76 o 
   0  -5  11      144.59      145.70     11.45 o 
   1  -5  11       32.45       41.97      9.40 o 
   2  -5  11       15.73       21.62     11.30 o 
   3  -5  11        9.38       -3.52     12.18 o 
   4  -5  11       12.23       18.45     12.04 o 
   5  -5  11      152.75      141.83     15.44 o 
   6  -5  11        4.18        9.32     12.01 o 
   7  -5  11       52.50       40.92     14.97 o 
  -6  -4  11       22.59       -1.61     13.37 o 
  -5  -4  11       32.30       -0.92     12.28 o 
  -4  -4  11       53.15       34.38     13.72 o 
  -3  -4  11       84.52      112.42     15.26 o 
  -2  -4  11       12.76        7.41     11.81 o 
  -1  -4  11        0.03        2.35     17.30 o 
   0  -4  11       90.01       95.09     10.15 o 
   1  -4  11        4.64       14.65     31.99 o 
   2  -4  11        2.19       13.00     10.54 o 
   3  -4  11       20.78       31.34     13.21 o 
   4  -4  11       36.73       29.47     11.36 o 
   5  -4  11       88.03       91.14     14.69 o 
   6  -4  11        4.91       -6.87     10.59 o 
   7  -4  11        1.16       16.12     11.45 o 
   8  -4  11        1.86       11.36     12.09 o 
  -7  -3  11       13.50       27.06     15.04 o 
  -6  -3  11        0.30      -11.39     11.39 o 
  -5  -3  11       54.68       37.69     13.84 o 
  -4  -3  11       27.55        5.10     13.02 o 
  -3  -3  11        0.21        7.71     11.68 o 
  -2  -3  11       12.97        5.54     11.39 o 
  -1  -3  11        9.53       11.64      8.04 o 
   0  -3  11       78.69       77.45      9.52 o 
   1  -3  11       48.67       47.12      9.85 o 
   2  -3  11       28.91       26.31     11.74 o 
   3  -3  11       47.66       65.74     12.39 o 
   4  -3  11        0.80       -0.52     10.37 o 
   5  -3  11        0.80       21.34     10.88 o 
   6  -3  11        0.10        3.73      9.47 o 
   7  -3  11       87.92      108.51     14.67 o 
   8  -3  11       32.39       27.93     12.87 o 
   9  -3  11       12.06        9.84     12.30 o 
  -7  -2  11        3.06        4.69     13.22 o 
  -6  -2  11        3.22      -10.49     12.44 o 
  -5  -2  11       25.94       24.53     12.53 o 
  -4  -2  11        9.49       -6.30     12.34 o 
  -3  -2  11       11.48       -9.84     10.92 o 
  -2  -2  11       65.40       85.38     13.09 o 
  -1  -2  11       14.41       24.00      8.68 o 
   0  -2  11      194.55      209.48     11.30 o 
   1  -2  11        3.33        5.93      7.91 o 
   2  -2  11      113.35       99.47     13.12 o 
   3  -2  11        8.34       16.35     10.83 o 
   4  -2  11      218.89      218.56     15.80 o 
   5  -2  11      148.11      131.35     15.14 o 
   6  -2  11      137.74      180.49     19.57 o 
   7  -2  11      287.44      306.99     18.90 o 
   8  -2  11       23.75       28.29     11.71 o 
   9  -2  11       74.17       86.02     14.06 o 
  10  -2  11        3.52       13.07     13.73 o 
  -7  -1  11       22.08       22.67     14.13 o 
  -6  -1  11        2.17       24.76     12.70 o 
  -5  -1  11       34.64       51.97     13.16 o 
  -4  -1  11       15.76       22.00     12.62 o 
  -3  -1  11      194.17      173.21     16.11 o 
  -2  -1  11       56.73       62.54     13.51 o 
  -1  -1  11      169.46      177.96     10.61 o 
   0  -1  11      405.84      429.89     13.67 o 
   1  -1  11        7.45       12.89      7.81 o 
   2  -1  11      582.78      572.15     21.52 o 
   3  -1  11        8.57        7.56     11.16 o 
   4  -1  11      725.29      686.84     24.44 o 
   5  -1  11       20.87       -0.40     10.84 o 
   6  -1  11      832.62      784.89     25.86 o 
   7  -1  11       29.58       30.29     11.50 o 
   8  -1  11       88.83      136.50     15.99 o 
   9  -1  11       77.66       71.83     14.22 o 
  10  -1  11       84.00       72.22     14.85 o 
  -8   0  11       10.99       13.53     14.12 o 
  -7   0  11       72.98       50.57     14.97 o 
  -6   0  11        6.46        2.12     12.10 o 
  -5   0  11      142.00      132.72     16.09 o 
  -4   0  11        3.95       14.90     12.03 o 
  -3   0  11      199.61      181.57     16.37 o 
  -2   0  11       26.14       47.33     12.30 o 
  -1   0  11       40.84       50.34      8.70 o 
   0   0  11        7.75       12.87      7.93 o 
   1   0  11      531.37      523.22     18.21 o 
   2   0  11      765.45      746.27     22.09 o 
   3   0  11       42.21       31.75     12.11 o 
   4   0  11       54.94       44.02     11.72 o 
   5   0  11      215.90      256.15     15.46 o 
   6   0  11       66.71       81.26     12.11 o 
   7   0  11        0.03       -2.34     11.12 o 
   8   0  11      303.49      280.23     18.28 o 
   9   0  11       15.21        6.95     12.16 o 
  10   0  11       12.95       18.69     10.98 o 
  11   0  11        5.76       -9.87     12.51 o 
  -8   1  11       73.17       60.62     16.02 o 
  -7   1  11        1.21       14.37     12.88 o 
  -6   1  11       71.00       38.59     13.86 o 
  -5   1  11       25.06       20.90     11.68 o 
  -4   1  11      263.89      283.61     18.89 o 
  -3   1  11       15.89       28.55     11.47 o 
  -1   1  11       41.03       40.86     16.32 o 
   0   1  11       61.30       58.18      8.78 o 
   1   1  11      508.39      496.65     16.18 o 
   2   1  11        4.81        4.30     10.68 o 
   3   1  11       25.70       53.66     10.73 o 
   4   1  11       17.83       25.27     10.40 o 
   5   1  11      147.93      145.39     13.43 o 
   6   1  11       30.94       42.19     11.06 o 
   7   1  11       61.29       72.07     12.59 o 
   8   1  11      151.03      157.29     14.72 o 
   9   1  11        3.97       -3.43     10.92 o 
  10   1  11        2.76       11.26     10.96 o 
  11   1  11        0.19       18.46     12.38 o 
  -8   2  11       37.99       33.33     15.12 o 
  -7   2  11       27.77       48.66     14.56 o 
  -6   2  11       17.71        7.09     12.40 o 
  -5   2  11        9.30        9.99     11.13 o 
  -4   2  11       13.45       19.40     11.88 o 
  -3   2  11        3.47       -3.08     10.71 o 
  -2   2  11       48.42       51.17     11.90 o 
  -1   2  11      136.92      121.66     15.65 o 
   0   2  11       57.45       61.96     13.77 o 
   1   2  11       10.99       10.81      7.40 o 
   2   2  11        2.00       -2.19      9.90 o 
   3   2  11      263.10      265.28     15.46 o 
   4   2  11       51.82       45.79     11.72 o 
   5   2  11       30.99       31.72     10.87 o 
   6   2  11       97.20      102.41     13.10 o 
   7   2  11       25.13       24.27     10.51 o 
   8   2  11       34.58       23.75     12.50 o 
   9   2  11       22.85        8.53     11.46 o 
  10   2  11       57.61       44.26     12.60 o 
  11   2  11       14.82       11.67     11.80 o 
  -8   3  11        2.19       -3.33     12.84 o 
  -7   3  11       12.56       21.28     12.45 o 
  -6   3  11        1.29       -0.32     11.87 o 
  -5   3  11        0.44      -11.27     11.27 o 
  -4   3  11       12.15       10.87     11.27 o 
  -3   3  11       74.06       57.38     12.57 o 
  -2   3  11      143.52      114.65     14.64 o 
  -1   3  11      106.06      114.05      9.31 o 
   0   3  11        5.33       -6.19      7.33 o 
   1   3  11      215.09      252.23     11.76 o 
   2   3  11       53.37       55.10     11.21 o 
   3   3  11       82.15       78.42     11.42 o 
   4   3  11       94.32       55.36     11.72 o 
   5   3  11       16.76       26.35     10.32 o 
   6   3  11      163.73      146.88     13.83 o 
   7   3  11       77.63       78.60     12.38 o 
   8   3  11      310.30      335.83     17.65 o 
   9   3  11       12.37       18.91     11.41 o 
  10   3  11      216.76      200.85     17.09 o 
  11   3  11        1.96      -10.91     11.85 o 
  12   3  11       90.18       83.39     16.27 o 
  -7   4  11        0.31        3.03     14.20 o 
  -6   4  11       17.04       22.80     12.50 o 
  -5   4  11        8.31       -1.91     11.37 o 
  -4   4  11      164.36      157.28     16.12 o 
  -3   4  11       48.41       46.00     12.36 o 
  -2   4  11       39.41       48.84     13.23 o 
  -1   4  11      208.59      201.26     10.83 o 
   0   4  11       71.76       81.47      9.13 o 
   1   4  11       83.00       68.88      8.78 o 
   2   4  11       71.90       73.65     12.26 o 
   3   4  11      359.54      353.02     16.67 o 
   4   4  11      234.12      197.89     15.11 o 
   5   4  11      517.02      528.69     21.08 o 
   6   4  11        5.27       12.49     10.63 o 
   7   4  11      241.65      232.77     15.52 o 
   8   4  11        0.29       19.03     10.67 o 
   9   4  11      226.63      230.92     16.79 o 
  10   4  11       70.03       62.72     12.48 o 
  11   4  11      102.42       74.35     14.39 o 
  12   4  11        5.34      -12.02     12.02 o 
  -7   5  11       27.13       30.01     13.26 o 
  -6   5  11       78.61      103.22     15.38 o 
  -5   5  11        0.21       -6.83     11.38 o 
  -4   5  11       35.51       44.33     13.69 o 
  -3   5  11        7.47       -8.21     10.93 o 
  -2   5  11      289.03      265.78     17.46 o 
  -1   5  11        2.63        7.03      7.54 o 
   0   5  11      245.88      258.50     11.39 o 
   1   5  11        5.58        2.59      7.28 o 
   2   5  11       90.04       85.70     12.42 o 
   3   5  11      157.96      125.75     12.99 o 
   4   5  11      157.71      187.54     14.13 o 
   5   5  11      365.96      346.33     16.73 o 
   6   5  11      215.94      213.92     15.20 o 
   7   5  11       96.47      109.68     12.71 o 
   8   5  11       46.70       56.07     12.00 o 
   9   5  11      210.20      210.38     15.82 o 
  10   5  11       23.21       43.00     12.63 o 
  11   5  11       51.72       60.08     13.48 o 
  12   5  11       10.10       -7.10     12.18 o 
  -7   6  11       41.27       68.01     15.09 o 
  -6   6  11       12.42       22.08     12.95 o 
  -5   6  11       85.17      106.73     15.35 o 
  -4   6  11        2.06        4.53     11.19 o 
  -3   6  11      179.36      209.34     16.31 o 
  -2   6  11       31.22       39.00     12.58 o 
  -1   6  11      377.85      346.89     24.84 o 
   0   6  11      138.58      147.93     10.11 o 
   1   6  11       74.97       66.95     12.48 o 
   2   6  11       23.77       13.19     11.07 o 
   3   6  11       23.90       27.84     10.73 o 
   4   6  11      170.75      164.23     13.95 o 
   5   6  11       77.19       70.50     11.74 o 
   6   6  11      237.02      229.72     14.99 o 
   7   6  11      160.53      116.72     14.08 o 
   8   6  11       50.41       48.15     12.30 o 
   9   6  11        2.57       14.25     11.33 o 
  10   6  11        0.09      -11.24     11.24 o 
  11   6  11        5.30       11.15     12.70 o 
  12   6  11        1.04      -13.10     13.10 o 
  -6   7  11        4.08      -10.85     11.49 o 
  -5   7  11       17.04        7.37     11.42 o 
  -4   7  11        9.78       -1.58     12.70 o 
  -3   7  11       67.39       79.56     14.42 o 
  -2   7  11       39.10       29.51     12.40 o 
  -1   7  11       79.83       79.37      9.44 o 
   0   7  11        0.30        6.67      7.84 o 
   1   7  11        9.28        7.72      7.65 o 
   2   7  11      116.09      116.91     13.96 o 
   3   7  11       40.26       43.65     11.29 o 
   4   7  11       48.35       43.09     11.54 o 
   5   7  11        7.03       -2.02     10.00 o 
   6   7  11       73.14       63.48     12.05 o 
   7   7  11        9.70       11.62     13.17 o 
   8   7  11        3.73        4.03     11.74 o 
   9   7  11       32.16       14.38     12.15 o 
  10   7  11        0.32        1.67     11.12 o 
  11   7  11       51.07       41.13     13.49 o 
  -6   8  11        5.74       13.51     14.03 o 
  -5   8  11        0.30       -0.61     12.59 o 
  -4   8  11        0.83       24.82     11.99 o 
  -3   8  11       11.40       -6.31     11.91 o 
  -2   8  11        0.22       -3.88     11.38 o 
  -1   8  11        1.66       -9.67     10.52 o 
   0   8  11       11.78       32.71      8.51 o 
   1   8  11       20.74       35.42      7.97 o 
   2   8  11      127.82      143.52     14.56 o 
   3   8  11       34.16       33.78     11.73 o 
   4   8  11        0.57       11.00     10.55 o 
   5   8  11       61.74       47.18     11.19 o 
   6   8  11        9.20       10.68     10.28 o 
   7   8  11       37.32       28.58     11.29 o 
   8   8  11       59.54       58.63     13.45 o 
   9   8  11      113.00      117.99     14.68 o 
  10   8  11       42.92       45.23     12.90 o 
  11   8  11      107.59      103.85     19.40 o 
  -5   9  11        0.47       20.90     12.68 o 
  -4   9  11        2.43        5.06     11.42 o 
  -3   9  11       38.32       23.92     13.31 o 
  -2   9  11       20.65       18.20     12.25 o 
  -1   9  11        0.34       -0.73     10.23 o 
   0   9  11        6.87       15.62     14.61 o 
   1   9  11       77.59      102.86     15.09 o 
   2   9  11        4.97       10.59     12.13 o 
   3   9  11        8.88       27.79     10.95 o 
   4   9  11      171.04      176.65     15.22 o 
   5   9  11       10.03       -5.47     10.65 o 
   6   9  11       33.45       45.69     11.63 o 
   7   9  11        0.56       12.56     10.53 o 
   8   9  11      351.12      332.68     19.63 o 
   9   9  11       33.55       38.12     12.67 o 
  10   9  11       83.16       78.97     14.52 o 
  11   9  11        0.87        2.24     12.20 o 
  -4  10  11        5.08       19.76     14.13 o 
  -3  10  11       14.41       20.92     12.13 o 
  -2  10  11        4.06       -1.08     12.36 o 
  -1  10  11       49.25       68.96     20.66 o 
   0  10  11       10.57        1.43     19.41 o 
   1  10  11      145.04      154.45     11.39 o 
   2  10  11       12.75       25.69     12.44 o 
   3  10  11      109.68      120.35     14.45 o 
   4  10  11       15.72       10.62     12.55 o 
   5  10  11       40.42       33.91     12.31 o 
   6  10  11       70.70       68.99     13.69 o 
   7  10  11      140.01      137.68     15.09 o 
   8  10  11       83.47      103.53     15.20 o 
   9  10  11       39.43       22.83     13.13 o 
  10  10  11       46.06       29.40     13.74 o 
  -3  11  11        0.32       18.01     12.43 o 
  -2  11  11       22.24       21.95     12.33 o 
  -1  11  11       37.72       41.02     21.22 o 
   0  11  11       87.35      104.01     10.97 o 
   1  11  11       48.56       37.66     11.12 o 
   2  11  11       30.73       17.95     13.69 o 
   3  11  11       53.17       51.08     12.52 o 
   4  11  11        0.64       -4.89     11.97 o 
   5  11  11       68.38       74.38     13.85 o 
   6  11  11        6.58       18.31     12.58 o 
   7  11  11       45.83       37.57     12.42 o 
   8  11  11        0.14       12.57     11.86 o 
   9  11  11       26.95       44.45     13.78 o 
  -2  12  11       54.78       49.47     13.83 o 
  -1  12  11        2.33       11.51     14.70 o 
   0  12  11       14.60        4.35     10.07 o 
   1  12  11        9.41        0.33      8.30 o 
   2  12  11       29.19       24.37     12.19 o 
   3  12  11       21.18       -2.36     12.42 o 
   4  12  11       21.51       18.84     11.59 o 
   5  12  11        5.38       42.58     17.41 o 
   6  12  11        0.03       -4.55     10.92 o 
   7  12  11        0.90      -10.95     10.95 o 
   8  12  11        0.42       19.50     12.51 o 
   0  13  11       12.74       23.49     10.21 o 
   1  13  11        1.10       -5.88      9.38 o 
   2  13  11        7.24       14.72     12.77 o 
   3  13  11        1.77      -10.19     12.52 o 
   4  13  11        0.28       -6.44     12.79 o 
   5  13  11        6.33       14.43     11.88 o 
   6  13  11       11.37        6.31     12.73 o 
   7  13  11       11.68       21.47     12.57 o 
  -2  -6  12       41.22       10.56     15.28 o 
  -1  -6  12       23.42       24.21      9.83 o 
   0  -6  12       60.90       58.57     11.07 o 
   1  -6  12       31.39       52.07     10.29 o 
   2  -6  12       36.23       49.16     14.21 o 
   3  -6  12       12.36       -5.67     13.36 o 
  -3  -5  12       89.22       97.32     16.01 o 
  -2  -5  12        8.30       26.79     13.78 o 
  -1  -5  12      221.54      206.46     13.19 o 
   0  -5  12       13.31       16.16      8.25 o 
   1  -5  12       34.10       22.76      9.82 o 
   2  -5  12        1.61       18.90     11.85 o 
   3  -5  12      102.96       85.52     14.92 o 
   4  -5  12       21.42       31.63     12.84 o 
   5  -5  12       73.72       87.17     14.66 o 
  -4  -4  12       75.04       65.74     15.54 o 
  -3  -4  12       18.32       20.79     12.81 o 
  -2  -4  12       31.14       12.25     12.14 o 
  -1  -4  12       49.72       46.64      9.38 o 
   0  -4  12       22.65       42.36     10.43 o 
   1  -4  12       38.47       41.71      9.79 o 
   2  -4  12        3.00      -11.34     11.34 o 
   3  -4  12       48.54       76.54     13.15 o 
   4  -4  12        0.60       -1.24     11.11 o 
   5  -4  12       22.87       16.86     11.59 o 
   6  -4  12       18.82        9.48     11.72 o 
   7  -4  12       15.76       15.67     12.34 o 
  -5  -3  12        3.12        6.39     13.28 o 
  -4  -3  12        3.47        7.15     12.75 o 
  -3  -3  12        6.01       10.64     12.08 o 
  -2  -3  12       35.37       28.61     13.96 o 
  -1  -3  12        5.45       -2.09     19.05 o 
   0  -3  12       16.18       -4.22      9.71 o 
   1  -3  12       47.93       55.00      9.33 o 
   2  -3  12       10.05       15.16     11.73 o 
   3  -3  12        7.84       16.56     11.56 o 
   4  -3  12        2.56        2.43     10.34 o 
   5  -3  12       22.99       12.85     13.44 o 
   6  -3  12        8.71       -0.30     11.40 o 
   7  -3  12        1.96       -8.79     12.88 o 
   8  -3  12       14.07       -1.19     12.14 o 
  -6  -2  12        2.05       -7.21     14.37 o 
  -5  -2  12        0.71        2.35     12.43 o 
  -4  -2  12        0.73      -10.93     11.90 o 
  -3  -2  12        3.48      -11.10     11.10 o 
  -2  -2  12        0.47       -9.32     11.81 o 
  -1  -2  12       36.48       46.89      9.53 o 
   0  -2  12        6.59        1.03      8.02 o 
   1  -2  12      102.25      113.19     10.57 o 
   2  -2  12        6.25       -9.35     10.18 o 
   3  -2  12       37.86       41.98     11.82 o 
   4  -2  12        0.75        6.99     11.34 o 
   5  -2  12       83.12      100.13     15.18 o 
   6  -2  12       61.17       65.85     12.55 o 
   7  -2  12      103.28       81.87     14.75 o 
   8  -2  12       49.54       47.89     14.30 o 
   9  -2  12       10.82        6.99     17.22 o 
  -6  -1  12        2.51       -4.53     12.27 o 
  -5  -1  12        0.56       -7.11     13.92 o 
  -4  -1  12        9.52       -0.44     12.94 o 
  -3  -1  12        7.80       22.20     12.17 o 
  -2  -1  12       24.74       32.99     13.08 o 
  -1  -1  12       83.85       76.22     10.13 o 
   0  -1  12       56.02       73.74     10.08 o 
   1  -1  12       73.58       84.96      9.30 o 
   2  -1  12       53.54       43.93     12.36 o 
   3  -1  12       98.99      105.50     14.65 o 
   4  -1  12       39.78       41.12     12.16 o 
   5  -1  12      328.74      333.83     19.35 o 
   6  -1  12       14.31       10.43     10.63 o 
   7  -1  12       41.95       59.41     12.85 o 
   8  -1  12        3.82        5.26     11.96 o 
   9  -1  12       96.62      116.43     15.86 o 
  -6   0  12       37.64       84.34     15.13 o 
  -5   0  12       21.25       38.19     13.23 o 
  -3   0  12       38.44       10.66     12.08 o 
  -2   0  12      158.82      149.72     16.43 o 
  -1   0  12       49.51       45.15      9.26 o 
   0   0  12      370.89      399.66     13.68 o 
   1   0  12       45.50       40.23      8.61 o 
   2   0  12      216.12      253.26     16.49 o 
   3   0  12        0.95       -8.08     10.50 o 
   4   0  12      342.72      358.96     18.38 o 
   5   0  12        1.52        1.98      9.86 o 
   6   0  12      343.45      383.06     19.33 o 
   7   0  12       85.76       89.30     14.05 o 
   8   0  12       18.50       35.95     12.06 o 
   9   0  12       74.05       83.43     14.13 o 
  10   0  12       14.47       15.03     12.77 o 
  -7   1  12       80.88       75.50     16.59 o 
  -6   1  12        0.00      -10.98     11.58 o 
  -5   1  12      159.02      138.23     16.26 o 
  -4   1  12       13.75       35.24     13.03 o 
  -3   1  12      166.99      164.04     16.56 o 
  -2   1  12       17.81        8.13     13.04 o 
  -1   1  12      181.83      186.36     18.14 o 
   0   1  12      137.02      163.93     13.91 o 
   1   1  12       60.79       86.69     12.75 o 
   2   1  12      238.23      256.12     17.56 o 
   3   1  12        2.48       19.51     11.17 o 
   4   1  12      300.96      283.18     17.03 o 
   5   1  12        0.50       -9.62      9.85 o 
   6   1  12      102.12       82.33     13.12 o 
   7   1  12      137.79      139.18     15.19 o 
   8   1  12       94.60       99.78     16.37 o 
   9   1  12       13.66       30.54     12.33 o 
  10   1  12       27.60       28.87     12.59 o 
  -7   2  12        4.82       32.74     14.90 o 
  -6   2  12       35.39       48.07     14.82 o 
  -5   2  12       45.71       74.64     13.78 o 
  -4   2  12       45.65       39.25     13.80 o 
  -3   2  12      139.10      134.80     15.97 o 
  -2   2  12        2.62       24.42     11.99 o 
  -1   2  12       91.89       96.44      9.73 o 
   0   2  12       15.50       12.08      8.39 o 
   1   2  12        0.94       -1.96      7.56 o 
   2   2  12       12.72        5.87     11.53 o 
   3   2  12       34.00       47.95     11.93 o 
   4   2  12      154.15      140.31     14.10 o 
   5   2  12       32.77       47.04     11.35 o 
   6   2  12       50.22       35.58     11.16 o 
   7   2  12       25.77       30.89     11.56 o 
   8   2  12        8.97       13.70     12.79 o 
   9   2  12       22.71       29.60     12.00 o 
  10   2  12        0.42        7.58     12.33 o 
  11   2  12       44.14       51.62     13.86 o 
  -6   3  12       10.61       25.44     14.41 o 
  -5   3  12        0.81       -4.43     11.63 o 
  -4   3  12       14.13       52.16     13.63 o 
  -3   3  12        7.52       -8.59     11.01 o 
  -1   3  12       24.44       20.67      7.95 o 
   0   3  12        1.74       13.68      8.27 o 
   1   3  12       52.90       51.37      9.06 o 
   2   3  12      274.77      289.99     16.81 o 
   3   3  12       44.50       43.09     11.26 o 
   4   3  12        2.55        2.05     10.13 o 
   5   3  12       38.26       35.79     10.97 o 
   6   3  12       76.38       91.92     12.48 o 
   7   3  12       46.48       40.64     12.09 o 
   8   3  12       53.74       59.58     12.72 o 
   9   3  12      164.41      159.58     15.49 o 
  10   3  12        1.48       -2.36     11.09 o 
  11   3  12       69.27       82.81     14.72 o 
  -6   4  12        9.73        6.98     12.77 o 
  -5   4  12        1.20       -5.99     11.46 o 
  -4   4  12        2.49       -1.18     11.56 o 
  -3   4  12        5.06        2.82     11.16 o 
  -2   4  12       12.45       15.95     13.47 o 
  -1   4  12       20.91       23.69      9.20 o 
   0   4  12        0.64       12.61     13.66 o 
   1   4  12      146.78      157.25     10.72 o 
   2   4  12      367.21      364.26     18.81 o 
   3   4  12       78.46       77.40     12.33 o 
   4   4  12       32.09       37.52     11.81 o 
   5   4  12      106.16      108.96     13.18 o 
   6   4  12      252.07      240.95     16.27 o 
   7   4  12        3.14       16.99     10.75 o 
   8   4  12      354.04      364.14     19.49 o 
   9   4  12       27.40       24.37     11.57 o 
  10   4  12      139.61      149.95     15.70 o 
  11   4  12        3.87       -6.64     13.77 o 
  -6   5  12        3.50       15.67     13.59 o 
  -5   5  12       12.66        6.00     11.70 o 
  -4   5  12        2.87       -1.90     12.74 o 
  -3   5  12       65.66       67.73     13.94 o 
  -2   5  12       19.26       28.60     15.76 o 
  -1   5  12      140.67      130.16     17.43 o 
   0   5  12        1.02        2.72      7.88 o 
   1   5  12      546.59      542.15     23.95 o 
   2   5  12       38.44       27.85     12.17 o 
   3   5  12      187.88      174.10     14.72 o 
   4   5  12       69.04       74.38     12.53 o 
   5   5  12      124.36      119.82     12.98 o 
   6   5  12       94.98      104.80     13.36 o 
   7   5  12      207.90      248.00     16.53 o 
   8   5  12       95.53      104.08     13.83 o 
   9   5  12      108.10      109.98     14.26 o 
  10   5  12       40.80       56.24     12.91 o 
  11   5  12       11.27       23.54     13.59 o 
  -6   6  12        9.40       14.98     13.21 o 
  -5   6  12        3.26       -8.75     14.83 o 
  -4   6  12       99.86      129.39     16.83 o 
  -3   6  12       32.46       32.95     13.06 o 
  -2   6  12      115.28      128.45     15.68 o 
  -1   6  12      105.01       98.97     10.19 o 
   0   6  12      143.47      139.59     10.82 o 
   1   6  12        3.65       11.31      7.77 o 
   2   6  12       58.80       49.03     12.64 o 
   3   6  12       28.45       27.49     11.24 o 
   4   6  12       14.40       14.84     10.96 o 
   5   6  12      261.64      268.51     16.27 o 
   6   6  12        8.48       15.18     11.81 o 
   7   6  12      378.05      371.22     18.89 o 
   8   6  12       13.59       20.87     11.31 o 
   9   6  12       36.28       21.40     11.60 o 
  10   6  12        2.31       20.79     12.22 o 
  11   6  12        3.90        8.22     12.31 o 
  -5   7  12       18.80      -12.24     12.24 o 
  -4   7  12       57.31       58.16     14.25 o 
  -3   7  12       26.39        0.88     12.55 o 
  -2   7  12       12.00       23.71     12.91 o 
  -1   7  12       12.14       39.01     13.86 o 
   0   7  12       34.21       53.37      9.53 o 
   1   7  12       28.09       10.29      9.06 o 
   2   7  12        4.74      -10.64     10.64 o 
   3   7  12      131.16      113.44     14.72 o 
   4   7  12       17.59       13.52     11.41 o 
   5   7  12        8.27       11.45     10.58 o 
   6   7  12       70.53       84.87     13.80 o 
   7   7  12       19.95       39.09     11.30 o 
   8   7  12       10.55       29.42     11.58 o 
   9   7  12       20.26       21.44     11.79 o 
  10   7  12       10.33        8.59     11.37 o 
  11   7  12        0.35       27.42     14.11 o 
  -5   8  12       13.95       19.85     13.37 o 
  -4   8  12       15.88        4.74     14.09 o 
  -3   8  12        9.80       23.69     12.57 o 
  -2   8  12        6.82      -10.42     12.10 o 
  -1   8  12        9.57        9.42      8.41 o 
   0   8  12        4.42       10.35     17.16 o 
   1   8  12        3.02        4.02      8.29 o 
   2   8  12       82.40       56.11     14.41 o 
   3   8  12        4.95        5.65     10.59 o 
   4   8  12        4.37       27.32     11.72 o 
   5   8  12        6.53       -4.26      9.72 o 
   6   8  12        2.32        4.74     10.82 o 
   7   8  12        6.25       16.74     10.98 o 
   8   8  12        6.00       15.37     12.61 o 
   9   8  12       47.83       53.94     12.21 o 
  10   8  12       46.52       41.12     14.85 o 
  -4   9  12        0.70        1.98     12.68 o 
  -3   9  12        1.51      -10.61     10.61 o 
  -2   9  12       41.99       38.75     13.33 o 
  -1   9  12        8.48        4.95      8.39 o 
   0   9  12       28.72       28.61      9.54 o 
   1   9  12        0.70        1.98      9.41 o 
   2   9  12        2.10        7.97     13.42 o 
   3   9  12       32.84       31.46     11.53 o 
   4   9  12       13.32       20.72     11.76 o 
   5   9  12       27.53       31.60     11.57 o 
   6   9  12       18.57       19.01     11.27 o 
   7   9  12      176.61      189.94     15.95 o 
   8   9  12        1.30       17.43     11.99 o 
   9   9  12       88.87       86.73     14.42 o 
  10   9  12        0.07       23.69     12.80 o 
  -3  10  12       23.03       13.14     12.98 o 
  -2  10  12        0.85       17.34     12.39 o 
  -1  10  12        9.66       13.86      8.68 o 
   0  10  12       40.66       48.00     10.28 o 
   1  10  12        0.65       -8.45      8.45 o 
   2  10  12       97.04      115.28     15.88 o 
   3  10  12        1.80        2.69     11.12 o 
   4  10  12      104.76       89.22     15.31 o 
   5  10  12        3.64       23.05     11.80 o 
   6  10  12       96.16       89.06     14.84 o 
   7  10  12       44.17       46.17     12.97 o 
   8  10  12       40.37       47.67     13.72 o 
   9  10  12       52.13       76.90     14.97 o 
  -2  11  12        3.44        4.49     13.28 o 
  -1  11  12       39.29       42.39     10.06 o 
   0  11  12       13.92       18.25     14.60 o 
   1  11  12       53.37       56.89      9.79 o 
   2  11  12       35.03       19.81     12.34 o 
   3  11  12       26.29        5.66     13.16 o 
   4  11  12       34.06       54.32     12.64 o 
   5  11  12       24.31       26.67     13.56 o 
   6  11  12       34.94       40.43     12.43 o 
   7  11  12       15.14       19.00     12.72 o 
   8  11  12       85.27       60.70     15.06 o 
   9  11  12        1.71       -4.70     12.45 o 
  -1  12  12        1.42       19.32      9.31 o 
   0  12  12       20.41       24.85      9.32 o 
   1  12  12       30.15       37.98     14.68 o 
   2  12  12        3.81       -1.84     11.81 o 
   3  12  12       44.82       38.02     13.21 o 
   4  12  12        2.84        3.84     12.22 o 
   5  12  12        6.51       13.79     13.84 o 
   6  12  12        2.24       24.91     12.40 o 
   7  12  12       19.55       26.96     12.85 o 
   2  13  12       12.32       28.62     13.24 o 
   3  13  12        3.41        4.27     12.79 o 
   4  13  12        5.37       22.76     13.63 o 
   5  13  12        1.74       12.67     12.49 o 
   1  -5  13        4.29        6.51     10.96 o 
   2  -5  13       29.94       21.10     13.20 o 
  -2  -4  13       14.48       10.25     13.41 o 
  -1  -4  13       42.81       31.77     10.16 o 
   0  -4  13       30.07       24.32      9.51 o 
   1  -4  13       21.18       42.45      9.57 o 
   2  -4  13        9.73       10.09     11.75 o 
   3  -4  13       34.12       75.16     14.50 o 
   4  -4  13       33.75       26.34     12.73 o 
   5  -4  13       12.44        3.00     14.40 o 
  -3  -3  13       19.30       22.10     13.39 o 
  -2  -3  13        4.50        0.45     12.60 o 
  -1  -3  13       65.36       75.94     10.64 o 
   0  -3  13        0.13        1.47      8.33 o 
   1  -3  13       47.18       49.19     10.13 o 
   2  -3  13        0.65        5.05     10.81 o 
   3  -3  13        3.29       26.40     12.45 o 
   4  -3  13        1.98       -5.98     11.13 o 
   5  -3  13        0.07        0.12     14.13 o 
   6  -3  13        0.83       23.25     14.35 o 
  -4  -2  13        0.28       -1.46     13.33 o 
  -3  -2  13       12.30       11.63     12.55 o 
  -2  -2  13        3.98       -3.31     12.17 o 
  -1  -2  13       39.81       24.36     10.47 o 
   0  -2  13       19.75       32.51      9.25 o 
   1  -2  13        2.67       -1.27      8.22 o 
   2  -2  13        0.84       -7.28     11.35 o 
   3  -2  13        7.12       16.71     12.26 o 
   4  -2  13       24.37       48.28     12.56 o 
   5  -2  13       18.02        5.17     13.68 o 
   6  -2  13       71.94       87.07     14.63 o 
   7  -2  13       11.85       15.94     13.46 o 
  -5  -1  13        0.95      -12.63     12.63 o 
  -4  -1  13        1.41       -0.04     14.00 o 
  -3  -1  13       40.00       51.23     13.95 o 
  -2  -1  13        3.84       15.56     12.60 o 
  -1  -1  13       41.41       34.13      9.47 o 
   0  -1  13       38.35       46.91     11.06 o 
   1  -1  13       57.02       63.13     11.79 o 
   2  -1  13       26.63       27.98     13.22 o 
   3  -1  13      122.17      116.22     15.00 o 
   4  -1  13       37.67       39.32     12.55 o 
   5  -1  13       58.17       70.24     13.48 o 
   6  -1  13       78.57      101.54     14.43 o 
   7  -1  13       18.29        9.73     12.04 o 
   8  -1  13       53.82       52.58     13.96 o 
  -5   0  13       10.81       -0.09     12.46 o 
  -4   0  13       18.94       40.98     13.53 o 
  -3   0  13        8.82        8.44     12.62 o 
  -2   0  13       34.97       66.86     14.57 o 
  -1   0  13      117.24      128.81     11.04 o 
   0   0  13        2.61        6.71      8.78 o 
   1   0  13      368.12      372.83     14.26 o 
   2   0  13       18.29       19.71     11.89 o 
   3   0  13      107.24      137.16     15.42 o 
   4   0  13        0.02       -9.34     11.58 o 
   5   0  13      213.16      224.53     17.69 o 
   6   0  13        5.40       25.06     12.26 o 
   7   0  13       93.08      105.59     15.77 o 
   8   0  13       84.62       37.11     13.78 o 
   9   0  13       71.69       66.97     15.16 o 
  -5   1  13        0.02       13.87     12.88 o 
  -4   1  13       62.37       65.59     15.59 o 
  -3   1  13       12.45       12.14     12.76 o 
  -2   1  13       53.99       68.56     14.87 o 
  -1   1  13        6.74       21.68      8.63 o 
   0   1  13      245.97      275.44     13.21 o 
   1   1  13       17.21       15.43     11.53 o 
   2   1  13       44.36       79.58     13.72 o 
   3   1  13       14.53       14.82     12.03 o 
   4   1  13      114.88      126.06     14.79 o 
   5   1  13      129.78      141.11     14.92 o 
   6   1  13        0.55        3.02     12.61 o 
   7   1  13      158.71      194.54     16.67 o 
   8   1  13        0.57        2.36     13.41 o 
   9   1  13       47.37       24.66     13.16 o 
  -5   2  13       58.99       77.78     14.93 o 
  -4   2  13        5.08      -11.65     12.41 o 
  -3   2  13       26.66       42.33     12.85 o 
  -2   2  13       74.81       37.37     15.83 o 
  -1   2  13       70.28       55.78      9.51 o 
   0   2  13       40.90       53.54     17.83 o 
   1   2  13       31.91       36.83      8.37 o 
   2   2  13       95.89      126.01     14.52 o 
   3   2  13       23.71       44.63     12.74 o 
   4   2  13      118.57      143.67     14.83 o 
   5   2  13       10.24       13.88     11.93 o 
   6   2  13       16.67       12.85     11.24 o 
   7   2  13       10.13        9.65     12.97 o 
   8   2  13       23.83       15.11     12.49 o 
   9   2  13       46.92       47.28     14.76 o 
  10   2  13        6.14       15.23     22.94 o 
  -5   3  13       14.47       -4.09     13.54 o 
  -4   3  13        0.07        0.14     12.26 o 
  -3   3  13       57.76       52.51     13.85 o 
  -2   3  13        0.37        7.88     13.64 o 
  -1   3  13       21.66       16.70      8.75 o 
   0   3  13       14.16       20.92      8.98 o 
   1   3  13       18.31       17.49     20.97 o 
   2   3  13        3.16      -10.44     12.82 o 
   3   3  13        5.78       10.91     10.92 o 
   4   3  13       62.26       34.53     12.88 o 
   5   3  13       46.79       42.72     11.67 o 
   6   3  13       45.41       13.88     13.22 o 
   7   3  13       59.80       45.03     12.30 o 
   8   3  13       12.14       21.99     12.13 o 
   9   3  13       14.85       -3.65     14.09 o 
  10   3  13       55.86       47.46     13.97 o 
  -5   4  13        4.98        6.66     12.56 o 
  -4   4  13        0.23        7.51     12.16 o 
  -3   4  13        0.19       17.29     12.19 o 
  -2   4  13        0.29        0.83     11.94 o 
  -1   4  13        0.32       14.57     23.78 o 
   0   4  13       67.22       80.64     10.30 o 
   1   4  13       59.99       56.06      9.20 o 
   2   4  13      112.10      105.94     14.69 o 
   3   4  13       65.90       49.08     12.42 o 
   4   4  13      113.74      108.08     14.25 o 
   5   4  13       11.41       27.57     12.05 o 
   6   4  13      109.81      121.64     14.66 o 
   7   4  13       27.06       39.90     12.48 o 
   8   4  13       26.22       33.75     12.75 o 
   9   4  13      130.80      123.56     16.73 o 
  10   4  13        1.70        7.81     12.53 o 
  -5   5  13        6.36       -0.29     12.97 o 
  -4   5  13        2.48        0.68     12.24 o 
  -3   5  13        5.10       14.14     11.66 o 
  -2   5  13      107.39      121.18     16.31 o 
  -1   5  13        7.60       15.20      8.66 o 
   0   5  13      176.18      190.08     11.78 o 
   1   5  13       16.67       26.46      8.61 o 
   2   5  13      202.39      215.91     16.63 o 
   3   5  13       38.85       25.70     12.57 o 
   4   5  13      329.28      338.65     19.57 o 
   5   5  13        0.91        2.42     10.68 o 
   6   5  13        7.69       18.18     10.89 o 
   7   5  13       36.53       17.24     11.89 o 
   8   5  13       97.24      123.19     15.30 o 
   9   5  13       27.24       20.43     12.70 o 
  10   5  13      130.83      133.59     16.99 o 
  -5   6  13        9.74        4.27     12.86 o 
  -4   6  13        0.78       13.21     12.54 o 
  -3   6  13       98.75       85.63     14.91 o 
  -2   6  13        0.75       15.53     12.46 o 
  -1   6  13      196.59      184.02     12.30 o 
   0   6  13       12.39       10.98     23.71 o 
   1   6  13      169.14      166.55     20.68 o 
   2   6  13       18.09        9.71     12.15 o 
   3   6  13        4.85       11.93     11.52 o 
   4   6  13        4.22       -7.03     11.16 o 
   5   6  13       70.74       72.20     12.78 o 
   6   6  13      273.51      235.54     17.96 o 
   7   6  13        1.91        5.84     11.67 o 
   8   6  13      169.53      159.54     15.85 o 
   9   6  13       19.81        8.08     12.00 o 
  10   6  13       25.53       29.21     12.45 o 
  -4   7  13       61.99       62.66     14.48 o 
  -3   7  13       27.95       17.60     13.88 o 
  -2   7  13       85.38       62.24     13.76 o 
  -1   7  13       35.21       64.95     11.50 o 
   0   7  13      100.26      112.44     10.86 o 
   1   7  13       41.39       51.50     11.11 o 
   2   7  13       32.49        2.97     13.42 o 
   3   7  13       36.30       31.41     11.87 o 
   4   7  13        7.79       29.37     11.60 o 
   5   7  13       89.55       78.64     13.23 o 
   6   7  13       88.40       93.77     14.09 o 
   7   7  13       80.14       71.66     13.34 o 
   8   7  13        7.55       10.80     11.60 o 
   9   7  13        0.02       -0.29     11.18 o 
  10   7  13        0.39      -12.36     12.36 o 
  -4   8  13       21.64       23.27     13.15 o 
  -3   8  13       10.70       14.65     12.56 o 
  -2   8  13       21.44       24.31     13.05 o 
  -1   8  13        0.10       13.15     11.83 o 
   0   8  13        4.00       -0.05      9.35 o 
   1   8  13       51.16       59.34      9.84 o 
   2   8  13       12.84       23.03     12.94 o 
   3   8  13        2.54       -1.12     10.70 o 
   4   8  13        0.13       11.71     13.47 o 
   5   8  13        8.51       17.03     10.60 o 
   6   8  13        0.50        9.40     11.06 o 
   7   8  13        4.41        4.99     12.17 o 
   8   8  13       17.77       22.04     11.67 o 
   9   8  13        0.07        7.35     12.54 o 
  -3   9  13        0.05       -6.54     15.11 o 
  -2   9  13        1.04        6.87     13.00 o 
  -1   9  13        0.09        1.86     10.81 o 
   0   9  13        0.66        7.52     10.83 o 
   1   9  13        1.48       -3.50      8.97 o 
   2   9  13        6.16       17.26     12.56 o 
   3   9  13        4.55        4.57     12.13 o 
   4   9  13       24.26       26.98     16.22 o 
   5   9  13        4.41        4.15     10.57 o 
   6   9  13       17.64       18.56     12.27 o 
   7   9  13       44.46       59.72     13.79 o 
   8   9  13       26.35        6.60     12.42 o 
   9   9  13        0.67        1.34     11.94 o 
  -2  10  13        1.23      -10.87     12.57 o 
  -1  10  13       10.69       17.72      8.86 o 
   0  10  13        8.95        7.62     10.11 o 
   1  10  13        6.50       15.40      8.58 o 
   2  10  13        3.30       14.94     11.96 o 
   3  10  13       42.78       59.34     14.01 o 
   4  10  13        0.07       13.90     11.93 o 
   5  10  13       68.35      101.75     14.09 o 
   6  10  13        7.67       17.47     11.92 o 
   7  10  13       91.89       92.87     16.43 o 
   8  10  13        1.13      -16.50     16.50 o 
   0  11  13       34.84       28.63      9.97 o 
   1  11  13        1.36       20.50     13.47 o 
   2  11  13       12.13       -5.08     11.91 o 
   3  11  13       41.49       50.70     13.88 o 
   4  11  13       26.85       35.51     15.24 o 
   5  11  13       21.00       28.67     16.44 o 
   6  11  13       61.68       60.94     14.09 o 
   7  11  13       17.31       20.17     13.77 o 
   2  12  13       19.78       22.46     14.98 o 
   3  12  13        0.09       -7.98     11.93 o 
   4  12  13       29.18       44.45     14.92 o 
   5  12  13        5.15       16.93     12.60 o 
   0  -3  14       47.09       63.22     17.25 o 
   1  -3  14       10.29       15.05      9.89 o 
   2  -3  14       55.46       50.25     14.51 o 
   3  -3  14        1.50        5.17     12.87 o 
  -2  -2  14        1.04      -13.54     13.54 o 
  -1  -2  14       20.19       36.53      9.89 o 
   0  -2  14       24.61       37.16      9.64 o 
   1  -2  14        2.42        5.27      9.47 o 
   2  -2  14        6.67       10.01     11.79 o 
   3  -2  14        0.07       -0.60     12.26 o 
   4  -2  14        1.18       -0.06     12.32 o 
   5  -2  14       36.14       47.07     13.84 o 
  -3  -1  14        0.46       -0.24     14.20 o 
  -2  -1  14        3.23       -3.35     13.30 o 
  -1  -1  14        0.88       10.41      9.80 o 
   0  -1  14        8.92       13.18      8.75 o 
   1  -1  14       14.30       11.49     12.69 o 
   2  -1  14       23.12       24.75     12.40 o 
   3  -1  14        1.83      -11.38     11.38 o 
   4  -1  14       93.30       96.96     14.92 o 
   5  -1  14       37.94       38.20     13.18 o 
   6  -1  14       68.28       94.44     15.56 o 
  -3   0  14       12.13       34.65     13.79 o 
  -2   0  14       24.17       50.75     15.16 o 
  -1   0  14        8.45        6.62      9.08 o 
   0   0  14       82.64       91.33     10.81 o 
   1   0  14       15.59       28.21     12.05 o 
   2   0  14       90.59      100.29     14.71 o 
   3   0  14       29.10       30.83     12.45 o 
   4   0  14       59.73       72.63     13.45 o 
   5   0  14       24.34       39.78     12.59 o 
   6   0  14       37.74       46.85     13.96 o 
   7   0  14       24.52       30.67     13.38 o 
  -3   1  14       38.13       68.95     15.21 o 
  -2   1  14        1.14       -7.39     12.48 o 
  -1   1  14      125.19      120.48     11.57 o 
   0   1  14       30.61       28.84      9.16 o 
   1   1  14      102.13       87.28     10.72 o 
   2   1  14        1.14       20.19     12.12 o 
   3   1  14      124.11      118.98     15.72 o 
   4   1  14        2.27       -1.46     12.53 o 
   5   1  14       30.76       25.53     11.96 o 
   6   1  14       44.88       60.13     13.52 o 
   7   1  14       26.51       10.16     12.67 o 
   8   1  14       58.54       55.49     13.96 o 
  -4   2  14       11.97       14.74     13.55 o 
  -3   2  14       40.97       19.17     14.27 o 
  -2   2  14       26.51       18.87     13.78 o 
  -1   2  14       33.45       39.24     11.41 o 
   0   2  14       33.37       55.35     10.47 o 
   1   2  14       37.38       33.53     20.10 o 
   2   2  14       62.04       78.35     15.31 o 
   3   2  14       85.02       97.24     14.68 o 
   4   2  14        1.21        3.83     14.21 o 
   5   2  14       27.60       -2.55     13.50 o 
   6   2  14        1.95       -3.53     12.22 o 
   7   2  14       18.41       38.92     12.04 o 
   8   2  14        8.79       13.07     12.81 o 
  -4   3  14       50.15       73.65     15.95 o 
  -3   3  14        3.12       18.57     12.81 o 
  -2   3  14       69.73       74.19     14.53 o 
  -1   3  14        3.63        1.50     11.58 o 
   0   3  14       44.17       58.17     12.58 o 
   1   3  14        0.62       11.16     15.35 o 
   2   3  14        2.19        6.46     11.92 o 
   3   3  14        1.47        5.92     11.68 o 
   4   3  14       17.16        9.23     12.13 o 
   5   3  14       11.07       14.45     11.68 o 
   6   3  14        8.15       10.48     13.04 o 
   7   3  14        8.74        0.68     11.79 o 
   8   3  14       28.58       20.81     12.77 o 
   9   3  14        0.38       -8.85     11.71 o 
  -4   4  14        0.84      -12.10     12.48 o 
  -3   4  14       17.20       17.18     13.62 o 
  -2   4  14       12.36       35.62     13.23 o 
  -1   4  14        6.60        8.30      8.40 o 
   0   4  14        1.62       15.32      9.27 o 
   1   4  14       49.68       66.09     21.26 o 
   2   4  14        5.33      -11.59     11.59 o 
   3   4  14       15.37       18.37     12.33 o 
   4   4  14        8.83        2.46     12.50 o 
   5   4  14      144.77      183.18     15.73 o 
   6   4  14        8.65       19.22     12.21 o 
   7   4  14       42.25       35.42     12.57 o 
   8   4  14       26.66       18.62     12.29 o 
   9   4  14        1.70       10.87     12.42 o 
  -3   5  14        0.16        5.69     11.90 o 
  -2   5  14        4.08        6.59     12.56 o 
  -1   5  14        4.99        0.95      8.92 o 
   0   5  14       19.41       33.61     10.17 o 
   1   5  14       75.88       83.29     10.76 o 
   2   5  14      107.12      122.26     15.56 o 
   3   5  14       83.08       82.14     14.37 o 
   4   5  14       12.31       22.63     13.12 o 
   5   5  14       97.34       83.40     14.82 o 
   6   5  14       24.00        1.05     13.04 o 
   7   5  14       52.14       29.53     12.92 o 
   8   5  14        4.11        8.99     11.77 o 
   9   5  14      109.24      109.06     16.34 o 
  -3   6  14       10.12       -7.51     13.76 o 
  -2   6  14       31.20       34.30     14.21 o 
  -1   6  14        1.20        1.44      9.98 o 
   0   6  14      150.69      144.13     11.71 o 
   1   6  14       14.97        2.78      9.37 o 
   2   6  14       21.35       35.17     13.00 o 
   3   6  14       13.12       11.81     11.63 o 
   4   6  14      220.50      198.05     18.16 o 
   5   6  14       29.68       21.05     12.37 o 
   6   6  14       51.24       56.21     13.05 o 
   7   6  14       42.19       46.85     13.15 o 
   8   6  14       10.01        8.76     13.26 o 
   9   6  14       47.45       36.37     13.36 o 
  -3   7  14       11.77        1.30     13.30 o 
  -2   7  14        6.96        2.90     13.24 o 
  -1   7  14       65.20       68.01     10.23 o 
   0   7  14       16.65       26.00      9.49 o 
   1   7  14        0.51        0.18      7.75 o 
   2   7  14       34.19       30.27     13.69 o 
   3   7  14       22.15       26.60     12.37 o 
   4   7  14       68.03       71.01     14.28 o 
   5   7  14       14.84       22.70     12.26 o 
   6   7  14      116.49      107.66     15.24 o 
   7   7  14        0.48      -11.05     11.05 o 
   8   7  14       15.83       26.47     13.33 o 
   9   7  14        0.21       28.43     12.06 o 
  -2   8  14        0.40       -8.81     13.44 o 
  -1   8  14       22.38       18.33     13.68 o 
   0   8  14        3.21       -0.79      8.67 o 
   1   8  14       15.61       28.83      9.39 o 
   2   8  14        5.51        6.49     11.92 o 
   3   8  14       24.21       21.74     13.92 o 
   4   8  14        4.36        5.98     11.00 o 
   5   8  14        5.55      -11.44     11.44 o 
   6   8  14        0.31       -7.66     12.72 o 
   7   8  14        7.76        4.01     12.26 o 
   8   8  14       19.54       30.75     12.95 o 
  -1   9  14        1.06       19.97      9.50 o 
   0   9  14        1.01       19.67      8.94 o 
   1   9  14        1.13       17.58      9.29 o 
   2   9  14        3.02       -1.77     12.32 o 
   3   9  14        0.32       -3.81     12.04 o 
   4   9  14        0.12      -11.12     11.12 o 
   5   9  14        5.39       -0.71     11.12 o 
   6   9  14       25.88       45.21     13.58 o 
   7   9  14       15.55       43.51     13.22 o 
   8   9  14        9.44       15.10     13.01 o 
   0  10  14       15.24       20.11      9.59 o 
   1  10  14       33.38       46.82     13.85 o 
   2  10  14       19.69       23.62     13.07 o 
   3  10  14        0.72        2.83     11.96 o 
   4  10  14        1.97        1.66     12.12 o 
   5  10  14        4.50       -6.24     13.55 o 
   6  10  14       97.03       81.04     15.81 o 
   7  10  14        0.50       11.49     12.35 o 
   2  11  14        0.44      -11.94     12.52 o 
   3  11  14        6.99       37.00     12.99 o 
   4  11  14        6.67       16.39     13.00 o 
   5  11  14       50.78       57.61     14.73 o 
   2  -1  15        5.12       10.29     12.72 o 
   0   0  15       11.03        0.99      9.52 o 
   1   0  15       19.00       22.49      9.85 o 
   2   0  15       37.17       33.38     14.65 o 
   3   0  15       61.10       59.93     14.90 o 
   4   0  15        4.92       -4.30     11.70 o 
   5   0  15       30.70       17.41     13.38 o 
  -1   1  15        1.96       23.63      9.81 o 
   0   1  15      126.49      157.95     12.69 o 
   1   1  15        0.40       10.93     12.31 o 
   2   1  15       29.99       -2.38     15.64 o 
   3   1  15        1.02      -12.53     12.86 o 
   4   1  15      121.69      159.68     16.94 o 
   5   1  15        4.17        7.69     12.81 o 
   6   1  15       39.69       53.27     13.84 o 
  -1   2  15       82.41      115.00     11.89 o 
   0   2  15       17.03        7.17      9.53 o 
   1   2  15       52.53       56.22      9.98 o 
   2   2  15       30.46       40.21     14.08 o 
   3   2  15       67.09      101.58     16.32 o 
   4   2  15       38.75       62.82     13.63 o 
   5   2  15        2.54        5.36     12.77 o 
   6   2  15       26.69       34.05     13.51 o 
  -2   3  15        7.61       11.80     13.91 o 
  -1   3  15       27.20       29.67     10.26 o 
   0   3  15        6.23        1.98      9.38 o 
   1   3  15       22.20       26.44     16.17 o 
   2   3  15        5.95       -2.44     13.14 o 
   3   3  15       38.59       29.81     13.40 o 
   4   3  15        0.25        1.76     13.10 o 
   5   3  15        0.80       14.28     12.19 o 
   6   3  15       16.17       36.27     13.07 o 
   7   3  15        1.70        3.29     13.43 o 
  -2   4  15        5.43       -2.01     12.84 o 
  -1   4  15        1.57       27.95     16.85 o 
   0   4  15        0.01       10.45      9.03 o 
   1   4  15        7.66       18.38     11.51 o 
   2   4  15        1.08       15.47     11.51 o 
   3   4  15        3.57        0.00     11.25 o 
   4   4  15        1.71       -2.19     12.38 o 
   5   4  15        7.94       19.79     11.80 o 
   6   4  15       12.97        9.28     12.53 o 
   7   4  15       12.25       29.95     17.68 o 
  -1   5  15        0.93       -9.06      9.06 o 
   0   5  15        5.48       -9.07      9.07 o 
   1   5  15       30.32       24.17     18.47 o 
   2   5  15        0.31        1.86     12.24 o 
   3   5  15       30.88       44.21     13.53 o 
   4   5  15       24.79       14.33     18.15 o 
   5   5  15        6.45        4.80     13.13 o 
   6   5  15        8.97        6.19     12.95 o 
   7   5  15        4.76       18.60     13.56 o 
  -1   6  15       33.38       28.70     10.12 o 
   0   6  15        4.38       -0.91      9.33 o 
   1   6  15       16.69       16.32      9.47 o 
   2   6  15        0.33        1.27     12.94 o 
   3   6  15       72.96       92.57     14.58 o 
   4   6  15        2.71       21.09     12.28 o 
   5   6  15       93.64       95.69     14.89 o 
   6   6  15       12.12        7.01     14.28 o 
   7   6  15       94.67       97.62     15.38 o 
   0   7  15       27.09        8.21     13.87 o 
   1   7  15       39.84       31.23      9.58 o 
   2   7  15       15.32       28.09     13.35 o 
   3   7  15       14.68       33.19     13.14 o 
   4   7  15       75.25       67.89     16.17 o 
   5   7  15      101.70      118.86     16.16 o 
   6   7  15       11.86       14.48     13.66 o 
   7   7  15       20.45       39.35     13.18 o 
   0   8  15       48.25       69.66     11.14 o 
   1   8  15        0.13       24.70      9.13 o 
   2   8  15       43.90       58.93     15.16 o 
   3   8  15        5.05        0.80     11.91 o 
   4   8  15        8.91       25.94     14.38 o 
   5   8  15        0.68        0.91     13.65 o 
   6   8  15       19.67       41.61     12.99 o 
   2   9  15        0.18      -21.30     21.30 o 
   3   9  15        0.41        3.78     12.71 o 
   4   9  15        5.46       -3.67     11.96 o 
   5   9  15        0.89       -8.62     13.71 o 
   3   4  16       33.60       19.70     14.68 o 
   3   5  16        0.14       14.95     12.48 o 
                                                 
